# Supplementary material for: Identification of virulence associated milRNAs and their bidirectional targets in Rhizoctonia solani and maize during infection
Source: BMC Plant Biol. 2021 Mar 26;21:155. doi: 10.1186/s12870-021-02930-w (PMC8004440; doi:10.1186/s12870-021-02930-w)
Supplement: Supplementary file 1 — Additional file 1 Table S1. List of conserved and novel milRNAs identified in R. solani AG1-IA.Table S2. Targets of milRNAs in R. solani AG1-IA.Table S3. Function annotation of target genes in R. solani AG1-IA.Table S4. List of target genes associated with pathogenesis. Table S5. GO analysis of target genes in R. solani AG1-IA.Table S6. milRNAs differentailly expressed between IA and IA-3d.Table S7. Target genes in R. solani AG1-IA of VA milRNAs. Table S8. Function annotation of target genes in R. solani AG1-IA of VA milRNAs. Table S9. GO annotation of target genes in R. solani AG1-IA of differentially expressed milRNAs. Table S10. Target genes in maize of VA milRNAs. Table S11. Function annotation and GO analysis of target genes in maize. Table S12. Number of cis-elements in the promoter of maize genes targeted by VA milRNAs. Table S13. Primers of milRNAs used for real-time PCR. Table S14. Primers of target genes in AG1-IA used for real-time RT-PCR.Table S15. Primers of target genes in maize used for real-time RT-PCR and 3′ UTR amplification. [file 12870_2021_2930_MOESM1_ESM.xls]

## Sheet: Tables
Supplementary Tables			Additional file 1
Supplementary Table S1. List of conserved and novel milRNAs identified in R. solani AG1-IA.			Table S1. List of conserved and novel milRNAs identified in R. solani AG1-IA.
Supplementary Table S2. Targets of milRNAs in R. solani AG1 IA.			Table S2. Targets of milRNAs in R. solani AG1 IA.
Supplementary Table S3. Function annotation of target genes in R. solani AG1-IA.			Table S3. Function annotation of target genes in R. solani AG1-IA.
Supplementary Table S4. List of target genes associated with pathogenesis.			Table S4. List of target genes associated with pathogenesis.
Supplementary Table S5. GO analysis of target genes in R. solani AG1-IA.			Table S5. GO analysis of target genes in R. solani AG1-IA.
Supplementary Table S6. milRNAs differentailly expressed between IA and IA-3d.			Table S6. milRNAs differentailly expressed between IA and IA-3d.
Supplementary Table S7. Target genes in R. solani AG1-IA of VA-milRNAs .			Table S7. Target genes in R. solani AG1-IA of VA milRNAs .
Supplementary Table S8. Function annotation of target genes in R. solani AG1-IA of VA-milRNAs.			Table S8. Function annotation of target genes in R. solani AG1-IA of VA milRNAs.
Supplementary Table S9. GO annotation of target genes in R. solani AG1-IA of VA-milRNAs.			Table S9. GO annotation of target genes in R. solani AG1-IA of VA milRNAs.
Supplementary Table S10. Target genes in maize of VA-milRNAs.			Table S10. Target genes in maize of VA milRNAs.
Supplementary Table S11.Function annotation and GO analysis of target genes in maize.			Table S11.Function annotation and GO analysis of target genes in maize.
Supplementary Table S13. Known and novel miRNAs identified in maize.			Table S12. Number of cis-elements in the promoter of maize genes targeted by VA milRNAs.
Supplementary Table S13. Known and novel miRNAs identified in maize.			Table S13. Primers of milRNAs used for real-time PCR.
Supplementary Table S14. Primers of milRNAs used for real-time PCR.			Table S14. Primers of target genes in AG1-IA used for real-time RT-PCR.
Supplementary Table S15. Primers of target genes in AG1-IA used for real-time RT-PCR.			Table S15. Primers of target genes in maize used for real-time RT-PCR and 3' UTR amplification.
Supplementary Table S16. Primers of target genes in maize used for real-time RT-PCR and 3' UTR amplification.

## Sheet: Table S1
Supplementary
milR_name	Sequence	Length(nt)	IA expressed	IA standard(TPM)
novel-milR-1	TAAGGAGGGCAATCAACCATGGT	23	65	6.39115
novel-milR-100	TAAGCACCAAGATCACGTGATTGA	24	34	3.34306
novel-milR-108	TGTGTTTGGTTACTTTGCTTGCAG	24	763	75.0223
novel-milR-115	TATGTATTGCCTGTTGCTTCCT	22	46	4.52297
novel-milR-120	TAGAAGACATTGTGGATGCGCATA	24	186	18.2885
novel-milR-124	TGCCATCACAATCAAGGACAGA	22	161	15.8304
novel-milR-19	TATATCAGGACTTATGAGCGCT	22	148	14.5522
novel-milR-38	TTCCAAGTCTGGGACTACTAGCTT	24	65	6.39115
novel-milR-39	TGAAGGCCTCTGCATCAAATGTGG	24	45	4.42464
novel-milR-41	TAAGAGGTTGAGTTCTGAGGCT	22	423	41.5916
novel-milR-42	AATGTTCCAAAAAGCTCAAGGCCC	24	31	3.04809
novel-milR-43	TTATTCAGACCTTGCCTGCAGGCT	24	27	2.65479
novel-milR-44	TGAAAGACAAGGTAAAATTGACT	23	46	4.52297
novel-milR-49	CAAACCAGTACCCATGTCAGGAGG	24	31	3.04809
novel-milR-5	TAGTAGTACGGCCTTAAGCGC	21	39	3.83469
novel-milR-50	TGTTCTAGCAGCAACTTGACCTGG	24	37	3.63804
novel-milR-51	TGCACAGACCATGTAGATAGTG	22	60	5.89952
novel-milR-53	TTAGGATGTCATCAAGGTAGATGA	24	68	6.68613
novel-milR-55	AATGTTCCAAGAAGCTCAAAGCCC	24	58	5.70287
novel-milR-56	TGACTAGGTCAGGACTCATGGAA	23	48	4.71962
novel-milR-6	TAGGTCATCACTTGGTACATGGG	23	38	3.73636
novel-milR-64	AATTGGACTGGAACAAGGAGGCC	23	27	2.65479
novel-milR-68	TGACACGTATGCATGAGTAAGGC	23	114	11.2091
novel-milR-71	CATTCCAAGGACTAAAGGACGCCA	24	26	2.55646
novel-milR-72	TCTAGTTTGGTGAAGACCTTGGCG	24	139	13.6672
novel-milR-78	TTGTAGACACACTTGATACCAGGG	24	129	12.684
novel-milR-79	TCTAGTTTGGTAAAGACCTTGGC	23	33	3.24474
novel-milR-81	TGTTACTGTTTATCTACTCAGCT	23	39	3.83469
novel-milR-83	CAGACCATGTAGATAGTGTGCT	22	31	3.04809
novel-milR-87	TCAAGGAAGCAGGGATTGAGACC	23	36	3.53971
novel-milR-89	GATTGGCTTAATGCGGAACT	20	154	15.1421
novel-milR-9	TTTGCCTGTTGCTTTGCTTCTGG	23	874	85.9364
novel-milR-92	TGTAAAGGCCAGGTGGATAGC	21	36	3.53971
novel-milR-99	TGCCAGGGTCTAGTAGGGAGCT	22	69	6.78445
Rhi-milR-100-5p	AACCCGTAGATCCGAACTTGTG	22	110	10.8158
Rhi-milR-100b-3p	CATCCGTTCGACTCGGGTAGA	21	7347	722.397
Rhi-milR-107	AGCAGCATTGTACAGGGCTATC	22	156	15.3388
Rhi-milR-10a	TACCCTGTAGATCCGAATTTG	21	60	5.89952
Rhi-milR-10a-5p	TACCCTGTAGATCCGAATTTGT	22	75	7.3744
Rhi-milR-10b	ACCCTGTAGAACCGAATTTGTG	22	331	32.5457
Rhi-milR-10b-5p	TACCCTGTAGAACCGAATTTGT	22	2232	219.462
Rhi-milR-10c	ACCCTGTAGATCCGAATTTGT	21	600	58.9952
Rhi-milR-1203	CCGGAACCAGGATGCAGAT	19	9050	889.845
Rhi-milR-1243-3p	AAACTGGTCATTTAGAGGAAG	21	3669	360.756
Rhi-milR-125-5p	TCCCTGAGACCCTAACTTGTG	21	139	13.6672
Rhi-milR-125a-5p	TCCCTGAGACCCTTTAACCTGTGA	24	707	69.516
Rhi-milR-125b-5p	TCCCTGAGACCCTAACTTGTGA	22	140	13.7656
Rhi-milR-126	CTCGTACCGTGAGTAATAATGCG	23	417	41.0017
Rhi-milR-132-3p	TAACAGTCTACAGCCATGGTCG	22	56	5.50622
Rhi-milR-133-3p	TTGGTCCCCTTCAACCAGCTGT	22	40	3.93302
Rhi-milR-140-3p	ACCACAGGGTAGAACCACGGAC	22	45	4.42464
Rhi-milR-1418-5p	TGAACTTCAGGCCTGGGTGGACG	23	3888.5	382.338
Rhi-milR-142b-5p	TCCAAAAAGTAGAAGAGTAAC	21	2758.5	271.231
Rhi-milR-143	TGAGATGAAGCACTGTAGCT	20	162	15.9287
Rhi-milR-145-3p	ATTCCTGGAAATACTGTTCTT	21	63	6.1945
Rhi-milR-146a	TGAGAACTGAATTCCATAGATGG	23	252	24.778
Rhi-milR-148a-3p	TCAGTGCACTACAGAACTTTGT	22	80	7.86603
Rhi-milR-1491	AGCCTCTAGTGCAGATCTTGGT	22	6510.5	640.147
Rhi-milR-1497c	TTGAAGACATTGTCAGGTGGGGAGTT	26	4640.5	456.279
Rhi-milR-1497d	GTTGAAGACATTGTCAGGTGGGGA	24	4724	464.489
Rhi-milR-1498	ACAATGTAGATAAGGGAATTCGG	23	6985.5	686.852
Rhi-milR-150	AATCCCACCCTCGTCACCA	19	3396	333.913
Rhi-milR-1501	TACTGTGAAACTGCAAATGGCTCC	24	9810	964.572
Rhi-milR-15a	TAGCAGCACATAATGGTTTGT	21	870	85.5431
Rhi-milR-1692	TGCTAGCTCAATCGGTAGAG	20	4719.5	464.047
Rhi-milR-181a-5p	AACATTCAACGCTGTCGGTGAGT	23	418	41.1
Rhi-milR-181b-5p	AACATTCATTGCTGTCGGTGGGT	23	196	19.2718
Rhi-milR-184-3p	TGGACGGAGAACTGATAAGGGC	22	85	8.35766
Rhi-milR-1970	TGTCGTGCTGGGGATAGAGCATTG	24	3770.5	370.736
Rhi-milR-199a-3p	ACAGTAGTCTGCACATTGGTTA	22	132	12.979
Rhi-milR-199b-3p	ACAGTAGTCTGCACATTGGTT	21	45	4.42464
Rhi-milR-200a	TAACACTGTCTGGTAACGATGTT	23	77	7.57105
Rhi-milR-2056	TTTACTGTAGACTAACTACTGCG	23	4913	483.073
Rhi-milR-2110	TTGGTTGGAAGCGGCCGGACTGA	23	30668.5	3015.49
Rhi-milR-214	TACAGCAGGCACAGACAGGCAGT	23	26	2.55646
Rhi-milR-21-5p	TAGCTTATCAGACTGATGTTGA	22	187	18.3868
Rhi-milR-216b-5p	AAATCGCTCGTCAAATGTGG	20	5703	560.75
Rhi-milR-219-3p	AGAACTGGTACGGACAAG	18	22257	2188.43
Rhi-milR-2206-3p	AACCTGGTTGATCCTGCC	18	3040.5	298.958
Rhi-milR-221	AGCTACATTGTCTGCTGGGTTT	22	170	16.7153
Rhi-milR-221-3p	AGCTACATTGTCTGCTGGGTTTC	23	40	3.93302
Rhi-milR-222a-5p	GCCTCAGTAGTCTAGTAGTATGATTCG	27	10319	1014.62
Rhi-milR-2285p	AAAAAGCTTGTAGTTGAACTTCAGG	25	7628.5	750.075
Rhi-milR-2288	AGGAGTTAGCTGAGTGGTTT	20	4985.5	490.201
Rhi-milR-23a-3p	ATCACATTGCCAGGGATTTCCA	22	2745	269.903
Rhi-milR-2447	TCGGGAAAAGGTTTGGCTCT	20	6602.5	649.193
Rhi-milR-2481	TACTGTCTGCCTGGGTCTT	19	4827	474.617
Rhi-milR-263a	AATGGCACTGAAAGAATTCACGGG	24	114	11.2091
Rhi-milR-26a-5p	TTCAAGTAATCCAGGATAGGCT	22	603	59.2902
Rhi-milR-26b	TTCAAGTAATCCAGGATAGGTT	22	58	5.70287
Rhi-milR-27b-3p	TTCACAGTGGCTAAGTTCTGC	21	156	15.3388
Rhi-milR-2981	CGGGCCTGGGCGGGCGGT	18	4410.5	433.664
Rhi-milR-2997-3p	CAGCAGTTGGACATGGGTT	19	7176	705.583
Rhi-milR-29a	CTACCACCCTGAAATCGGATT	21	17078	1679.2
Rhi-milR-29a-3p	TACCACCCTGAAATCGGATTA	21	13905.5	1367.26
Rhi-milR-29b	TAGCACCATTTGAAATCAGTGT	22	165	16.2237
Rhi-milR-30b-5p	TGTAAACATCCTACACTCAGCT	22	26	2.55646
Rhi-milR-30e-5p	TGTAAACATCCTTGACTGGAAGCT	24	30	2.94976
Rhi-milR-31	AGGCAAGATGCTGGCATAGCTGT	23	70	6.88278
Rhi-milR-3126-5p	TGAGGGAAAGATGAAAAGCA	20	3741	367.835
Rhi-milR-339	TGACGCGCGCTACACTGACAGAGCC	25	4766.5	468.668
Rhi-milR-3477-3p	TGCAGACTACTTGAATGGGAACGG	24	13587.5	1336
Rhi-milR-3526	TTGAAGACTGAAGTGGAGA	19	6164	606.078
Rhi-milR-3561-5p	CTGTTCGATCCAGGGTGA	18	15733	1546.95
Rhi-milR-3619-3p	GGGAATCCTGGGTGCTGTGG	20	11562.5	1136.89
Rhi-milR-3840-5p	AACGGGGTACTGTAAGCAGTA	21	4952	486.907
Rhi-milR-3911	TGTGATGGATCCGAGGTAGAGCA	23	32243	3170.31
Rhi-milR-4006c-5p	TAGAACAATGTAGATAAGGG	20	12732	1251.88
Rhi-milR-4034-5p	GCCCAGTGCTCTGAATGT	18	6179	607.553
Rhi-milR-4035-3p	ACAGACATGGACATTGCAGT	20	8647	850.22
Rhi-milR-4104-5p	CGTGAAATTGTTGAAATGG	19	3076	302.449
Rhi-milR-4112-3p	TAGAAACGATGATGTTGG	18	18245	1793.95
Rhi-milR-4153-3p	AGCTCGCGTTGATTACGTC	19	4054.5	398.66
Rhi-milR-4154-3p	TTTGTTGGTTTCTAGAGTC	19	7420.5	729.623
Rhi-milR-4206-3p	CGATTGAATGGCTTAGTGAG	20	18649	1833.67
Rhi-milR-423-3p	AGCTCGGTCTGAGGCCCCTCAGT	23	40	3.93302
Rhi-milR-4577	GGCGAGAGACCGATAGCGAACAAG	24	8959.5	880.946
Rhi-milR-4674	CTGGGCCGCACGCGCGCT	18	3616.5	355.594
Rhi-milR-467d-5p	TAAGTGACGCGCATGAATGG	20	7789	765.856
Rhi-milR-504	GCCCCTGGTCGTACTCATA	19	13256	1303.4
Rhi-milR-5045	GGGTAAAGGATTGGCTCTA	19	11849	1165.06
Rhi-milR-5094	AATTCAGTGAATCATTGAATCT	22	5599.5	550.573
Rhi-milR-5101	TTTGTTTGACTTGCTTGCAG	20	9656.5	949.479
Rhi-milR-532-5p	CATGCCTTGAGTGTAGGACCGT	22	828	81.4134
Rhi-milR-5398-3p	ACATAACTAGGATTGACAGAT	21	5928	582.873
Rhi-milR-5398-5p	CTGTTAGAGCTCGGCACTTC	20	3789.5	372.604
Rhi-milR-5448	GAGCATGTCTGTTTGAGTATCATGA	25	41516	4082.08
Rhi-milR-596	ACCTGCGCTGGCCCTCGGG	19	2928	287.897
Rhi-milR-6317	GTGAACCTGCGGAAGGATC	19	4789	470.88
Rhi-milR-6534	TCTAGACAGCAGGACGGT	18	4289	421.718
Rhi-milR-6734-5p	TTGAGGGTGTAGAATAAGTGGGA	23	13186.5	1296.57
Rhi-milR-6764-3p	TCCGGTGCTTTCTTGACAG	19	10255.5	1008.38
Rhi-milR-6899-5p	AGCAGAACTGGCGATGCGGGATGA	24	11868	1166.93
Rhi-milR-694	CTGAAAATGTATGGCGCTCAAG	22	4201.5	413.114
Rhi-milR-6960-5p	CAGGTGGGGAGTTTGGCTG	19	4261	418.964
Rhi-milR-7137-5p	ACGGGGGAACTCACCAGGTCCAGAC	25	5444	535.283
Rhi-milR-71-3p	TCTCACTACTTTGTCTTTGGCG	22	157	15.4371
Rhi-milR-7190-5p	CGGACTGGCTGGGACTAG	18	34005	3343.55
Rhi-milR-7193-3p	GGCTGTTAGAGCTCGGCACTT	21	6640	652.881
Rhi-milR-7197-3p	GGGCGAGTTGTGTATTGGAC	20	27500	2703.95
Rhi-milR-7219-5p	GGTGTAGAAGCTCAGTGGTTGAG	23	7833	770.183
Rhi-milR-7237-3p	CACCCTGTTGAGCTTGACTCTAGTC	25	21864	2149.79
Rhi-milR-7566	TATACGCTCATCAGACACC	19	3624.5	356.38
Rhi-milR-7570	TTTTATGTGTCGCTCGGCACCT	22	3391.5	333.471
Rhi-milR-7670-5p	ATTCAATGAGGCGGAGTTGGGAA	23	14089.5	1385.36
Rhi-milR-7851-3p	ACCTTGAAGACTGAGGTGGA	20	4469.5	439.465
Rhi-milR-7882-5p	CGTCAACTCTTGTGCGATGCGTT	23	3362.5	330.619
Rhi-milR-7931-5p	GGGGGCAAGGGGAATCTGA	19	3309	325.359
Rhi-milR-7975	TCCTAGTCTACGGGCCACCA	20	4550.5	447.43
Rhi-milR-8268-5p	GGCTCTCGCATCGATGAAGAAC	22	5340	525.058
Rhi-milR-8323-5p	TTGCAGAATTCAGTGAATCA	20	8211.5	807.399
Rhi-milR-8503	ACGGCGAGTGAAGCGGGAA	19	11057.5	1087.23
Rhi-milR-8530-5p	ACAGGTCTGTGATGCCCTTAGAT	23	6431	632.331
Rhi-milR-8536b-3p	CATATCTCACTCATGTCACCA	21	5255.5	516.749
Rhi-milR-879-3p	CTTTTGGCTTCAAGGTCCTTTACGG	25	3100	304.809
Rhi-milR-8900	TAGGGTTTAATGGCTGGTAGAGCT	24	7608	748.059
Rhi-milR-8959	TTCGAGTCTGGGTCGCCTCACCA	23	13449.5	1322.43
Rhi-milR-9021	CGCTGCCGGAGTTGTAGACTAGT	23	5213	512.57
Rhi-milR-9061	TGAATGGCTTAGTGATGTCTCC	22	32519	3197.44
Rhi-milR-9241	ATTTAAAATCTGGTAGCCTTG	21	5390.5	530.023
Rhi-milR-9255	TCTCCGGATTGGCTTTGGG	19	16996	1671.14
Rhi-milR-92a-3p	TATTGCACTTGTCCCGGCCTGT	22	110	10.8158
Rhi-milR-92d-5p	TGCCTGTTTGTGTATCAT	18	12902	1268.59
Rhi-milR-9312	GAAGACCATGTTGAGCTTGAC	21	22660	2228.05
Rhi-milR-9-5p	TCTTTGGTTATCTAGCTGTATG	22	444	43.6565
Rhi-milR-965	TAAGCGTTGGATTGTTCACCCT	22	6553.5	644.375
Rhi-milR-9792-5p	CAAGTGGAGATCCTAGGGA	19	5980	587.986
Rhi-milR-9829-5p	TTCTTGGTGAGTCGGCATGCC	21	3687.5	362.575
Rhi-milR-992-5p	GTCGGTATAGCAAAGTGGTTACTT	24	13303.5	1308.07
Rhi-milR-998-3p	TAGCATCCTTGGACATTCAGCTCA	24	3106	305.399
Rhi-milR-9a-5p	TCTTTGGTTATCTAGCTGTATGA	23	45	4.42464

## Sheet: Table S2
Table S2. Targets of milRNAs in R. solani AG1-IA.
milRNA_name	Target_accession	Expectation	UPE$	milRNA_start	milRNA_end	Target_start	Target_end	milRNA_aligned_fragment	Target_aligned_fragment	Inhibition	Target location	Multiplicity
novel-milR-1	AG1IA_04470	4	17.594	1	23	1417	1439	UAAGGAGGGCAAUCAACCAUGGU	GCUAUGGCUGAUUUGCCUCCUUC	Translation	contig1046:581:4238:+	1
novel-milR-1	AG1IA_07544	4.5	19.028	1	23	477	499	UAAGGAGGGCAAUCAACCAUGGU	CGCAUGGUUGAUUAUCUUCGUUC	Translation	contig2169:14:739:+	1
novel-milR-108	AG1IA_05042	3.5	16.93	1	24	737	760	UGUGUUUGGUUACUUUGCUUGCAG	CUGCAAUCAACGGAACCAAGCACA	Cleavage	contig1258:9179:11021:-	1
novel-milR-108	AG1IA_04072	4.5	16.148	1	24	2060	2083	UGUGUUUGGUUACUUUGCUUGCAG	AUGCAAGGAAACUAACCCAACACC	Cleavage	contig977:9148:12213:-	1
novel-milR-108	AG1IA_07449	4.5	16.701	1	24	3002	3025	UGUGUUUGGUUACUUUGCUUGCAG	UUGCAGGCAAAGUAAGUGGAUGUA	Translation	contig2134:1049:5778:+	1
novel-milR-108	AG1IA_04429	3	22.648	1	24	1031	1054	UGUGUUUGGUUACUUUGCUUGCAG	UUGGAGGUAAAGAAACUGAACACA	Cleavage	contig1042:823:5201:-	1
novel-milR-115	AG1IA_03750	3.5	19.142	1	22	799	820	UAUGUAUUGCCUGUUGCUUCCU	ACGAAGCAGCAGCCAGAACAUA	Translation	contig896:11251:13852:+	1
novel-milR-115	AG1IA_07995	3	19.492	1	22	660	681	UAUGUAUUGCCUGUUGCUUCCU	CGGAAACGGCUGGCAAUACAUA	Cleavage	contig2318:22913:23913:-	1
novel-milR-115	AG1IA_08066	5	20.243	1	22	578	599	UAUGUAUUGCCUGUUGCUUCCU	AGGGGGAGGCGGGUGAUGCAUA	Cleavage	contig2393:3705:4853:+	1
novel-milR-115	AG1IA_00549	3	9.882	1	22	565	586	UAUGUAUUGCCUGUUGCUUCCU	AAGAAGCGACGGGUAAUAGAUA	Cleavage	contig84:27989:31480:+	1
novel-milR-120	AG1IA_00615	4	11.646	1	24	76	98	UAGAAGACAUUGUGGAUGCGCAUA	UAU-CGCAAUUAUAAUAUCUUCUA	Cleavage	contig92:7191:7635:-	1
novel-milR-124	AG1IA_07340	5	16.663	1	22	61	82	UGCCAUCACAAUCAAGGACAGA	UUUAUGUUUGAUUGUGAUGGAG	Cleavage	contig2116:17198:18558:-	1
novel-milR-124	AG1IA_01001	5	22.923	1	22	1820	1843	UGCCAUCACAAUCAAGGACA--GA	UCAAUGUGCUUGAUUGUGAUGUUC	Cleavage	contig232:1:3586:-	1
novel-milR-19	AG1IA_00376	2	14.959	1	22	939	960	UAUAUCAGGACUUAUGAGCGCU	AGUGCUAAUGAGUCUUGAUAUA	Cleavage	contig61:15054:17405:-	1
novel-milR-19	AG1IA_00523	3.5	12.073	1	22	288	309	UAUAUCAGGACUUAUGAGCGCU	UGCGCUCAUGACUUUUGAUAUC	Translation	contig78:14:1780:+	1
novel-milR-19	AG1IA_02668	3.5	18.165	1	22	1272	1293	UAUAUCAGGACUUAUGAGCGCU	AGAGUUGGUGAGUUCUGAUAUG	Cleavage	contig581:46478:57155:-	1
novel-milR-38	AG1IA_05433	4.5	18.484	1	24	636	661	UUCCAAGUCUGGGACUACUAGC--UU	AAUUGCUGGUAGUCCCAAACUAGUAA	Translation	contig1410:9060:11102:-	1
novel-milR-38	AG1IA_04448	3.5	21.601	1	24	1143	1167	UUCCAAGUCUGGGACUACUAGC-UU	AAUGCUGGUUGUCUCCGAUUUGGAA	Translation	contig1044:10057:13582:+	1
novel-milR-38	AG1IA_07375	5	22.729	1	24	706	729	UUCCAAGUCUGGGACUACUAGCUU	UGGCUGGAAGUCCAAGACUUGGUC	Translation	contig2118:37859:39890:-	1
novel-milR-39	AG1IA_01141	4.5	14.562	1	24	8	31	UGAAGGCCUCUGCAUCAAAUGUGG	CCAAAUUUGGUGUUGAGGACUUUG	Translation	contig268:14980:20380:+	1
novel-milR-39	AG1IA_08714	3.5	16.19	1	24	4538	4561	UGAAGGCCUCUGCAUCAAAUGUGG	UUACCCUUGAUGCAGGAGCCUUCG	Cleavage	contig2768:10:6708:+	1
novel-milR-39	AG1IA_09177	4.5	21.459	1	24	1025	1048	UGAAGGCCUCUGCAUCAAAUGUGG	UUACAUUGGAUGGAGAGCUCUUCG	Cleavage	contig3050:18952:21190:+	1
novel-milR-39	AG1IA_00373	4.5	18.576	1	24	3476	3499	UGAAGGCCUCUGCAUCAAAUGUGG	CCGUGUUUGAUGCUCAGGCGUUCC	Translation	contig61:85:5733:-	1
novel-milR-39	AG1IA_06483	5	16.698	1	24	79	102	UGAAGGCCUCUGCAUCAAAUGUGG	CCACGUAUGCUUCAGAGGCGUUCG	Cleavage	contig1755:773:1641:+	1
novel-milR-39	AG1IA_03987	5	19.189	1	24	506	529	UGAAGGCCUCUGCAUCAAAUGUGG	CCGCAUUUGAAGCGGAGUUAUUCA	Cleavage	contig956:21400:23070:-	1
novel-milR-39	AG1IA_01264	4	16.472	1	24	818	840	UGAAGGCCUCUGCAUCAAAUGUGG	CUAC-UUUGAUGCAGAGAUCAUCG	Cleavage	contig281:5212:8047:-	1
novel-milR-41	AG1IA_08231	3.5	13.952	1	22	288	309	UAAGAGGUUGAGUUCUGAGGCU	AACCUCAGGUCUUAACCACUUA	Cleavage	contig2477:17070:18634:+	1
novel-milR-41	AG1IA_07444	3.5	14.687	1	22	2046	2067	UAAGAGGUUGAGUUCUGAGGCU	UGUCUUUGAACUCAACCUCAUG	Cleavage	contig2133:334:4110:+	1
novel-milR-41	AG1IA_00750	4	15.125	1	22	71	92	UAAGAGGUUGAGUUCUGAGGCU	AGUCCUAUAACUCGAUCUCUUG	Cleavage	contig131:173:577:+	1
novel-milR-41	AG1IA_03486	5	16.276	1	22	23	44	UAAGAGGUUGAGUUCUGAGGCU	AGCUAUGGAAUUCAACUUCUAA	Cleavage	contig802:25661:27394:-	1
novel-milR-41	AG1IA_08658	4.5	21.352	1	22	1840	1861	UAAGAGGUUGAGUUCUGAGGCU	AGCCUCUGGACUCAGCCUCGUC	Cleavage	contig2714:17123:19374:+	1
novel-milR-41	AG1IA_08954	3	9.076	1	22	1430	1451	UAAGAGGUUGAGUUCUGAGGCU	AGUCUCCGAAUUCAACCUCUGA	Cleavage	contig2904:26140:28015:+	1
novel-milR-41	AG1IA_01447	4.5	16.817	1	22	1815	1836	UAAGAGGUUGAGUUCUGAGGCU	AGCCUCUGUAUUCAGUCUCUUC	Cleavage	contig297:22969:26110:-	1
novel-milR-41	AG1IA_00444	4	22.693	1	22	606	627	UAAGAGGUUGAGUUCUGAGGCU	AGGCUCAGGGUUCAGCCUCAUG	Cleavage	contig65:135118:138041:-	1
novel-milR-42	AG1IA_09682	4	20.88	1	24	1362	1385	AAUGUUCCAAAAAGCUCAAGGCCC	GAAUGUUAAGCUGCUUGGAACAUC	Translation	contig3774:60:2741:+	1
novel-milR-42	AG1IA_06004	2.5	21.284	1	24	6108	6131	AAUGUUCCAAAAAGCUCAAGGCCC	CGGCCUUGAGCUUUUUGGAACAGA	Cleavage	contig1565:1627:10814:+	1
novel-milR-42	AG1IA_04544	3	21.183	1	24	1322	1346	AAUGUUCCAAAAAGCUCAAG-GCCC	GUGCGCUCGGGCUUUUGGGAGCAUU	Translation	contig1058:7776:9807:-	1
novel-milR-42	AG1IA_04613	3	19.425	1	24	1119	1142	AAUGUUCCAAAAAGCUCAAGGCCC	UGGCGUAAAGCUUUUCGGAACAUU	Translation	contig1076:8243:10499:+	1
novel-milR-43	AG1IA_09399	5	16.436	1	24	4914	4937	UUAUUCAGACCUUGCCUGCAGGCU	GGUAUGUGUGAGAGGUUUGAAUAC	Cleavage	contig3258:7082:13290:+	1
novel-milR-43	AG1IA_05905	5	19.181	1	24	397	420	UUAUUCAGACCUUGCCUGCAGGCU	CUCCUUCAGGCAAGGUCGCAAUAC	Cleavage	contig1521:27132:29371:+	1
novel-milR-44	AG1IA_09576	4	18.959	1	23	1557	1579	UGAAAGACAAGGUAAAAUUGACU	GGUAUGUUUUAUCUUGUCAUUUA	Cleavage	contig3516:173:2291:+	1
novel-milR-44	AG1IA_04876	3.5	8.157	1	23	158	180	UGAAAGACAAGGUAAAAUUGACU	CCCCAGUCUUACCUUCUUUUUCA	Cleavage	contig1134:7492:9121:-	1
novel-milR-44	AG1IA_04478	5	17.719	1	23	1102	1132	UGAAAGACAAGGUAAAAUUG--------ACU	AGUACUCCCCCCAAGUUUGCCUCGCCUUUCC	Translation	contig1048:1539:4747:-	1
novel-milR-44	AG1IA_05974	5	13.586	1	23	4184	4206	UGAAAGACAAGGUAAAAUUGACU	AGUUAGUUUUGUCUGGUUCUUCG	Translation	contig1549:13770:20500:+	1
novel-milR-44	AG1IA_09574	3.5	15.585	1	23	1277	1299	UGAAAGACAAGGUAAAAUUGACU	GGUAUGUUUUAUCUUGUCGUUCA	Cleavage	contig3503:195:2803:+	1
novel-milR-49	AG1IA_02527	4.5	20.802	1	24	888	918	CAAACCAGUACCCAUGUCAG-------GAGG	UUUCAAGGACAUUGAUAUGGGGAAUGGUGUG	Translation	contig542:10307:13156:+	1
novel-milR-49	AG1IA_05457	4.5	18.299	1	24	3421	3447	CAAACCAGUACCCAUGUCAGG---AGG	CCUGUAUCUGAUGUUGGUACUGGCUUC	Cleavage	contig1415:2246:6456:-	1
novel-milR-5	AG1IA_03334	2.5	14.161	1	21	121	141	UAGUAGUACGGCCUUAAGCGC	CUCCUUGAGGCUGUAUUACUA	Cleavage	contig780:16629:19491:-	1
novel-milR-5	AG1IA_08573	4.5	21.108	1	21	601	621	UAGUAGUACGGCCUUAAGCGC	AGUUUUAAGGCUGUACUACCU	Cleavage	contig2670:3167:4460:+	1
novel-milR-5	AG1IA_07728	4	20.112	1	21	2955	2975	UAGUAGUACGGCCUUAAGCGC	UCGCUUAAGGGUGUACAACUU	Translation	contig2224:61127:65656:+	1
novel-milR-5	AG1IA_01088	4	20.287	1	21	774	794	UAGUAGUACGGCCUUAAGCGC	GCGCUUAAGGGGGUGUUACUU	Translation	contig253:3819:7345:+	1
novel-milR-50	AG1IA_09309	2.5	16.975	1	24	820	843	UGUUCUAGCAGCAACUUGACCUGG	AAAGCUCAAAUUGCUUCUGGAACA	Translation	contig3152:2955:5764:-	1
novel-milR-50	AG1IA_00330	5	17.285	1	24	25	48	UGUUCUAGCAGCAACUUGACCUGG	GCAGGUCUGGCUGCUGCUACGACG	Cleavage	contig58:83:941:-	1
novel-milR-50	AG1IA_03775	5	22.031	1	24	1321	1344	UGUUCUAGCAGCAACUUGACCUGG	UUAGGGCAGGUUGCUGGUGGAAUC	Cleavage	contig903:7254:9535:-	1
novel-milR-51	AG1IA_05721	4	14.947	1	22	1598	1619	UGCACAGACCAUGUAGAUAGUG	GACUAACUGCGUGGUCUGUUCG	Cleavage	contig1476:13035:15511:+	1
novel-milR-51	AG1IA_00779	4	20.282	1	22	150	171	UGCACAGACCAUGUAGAUAGUG	UAUUAUCUUCAUCGAUUGUGCA	Translation	contig144:5751:7791:+	1
novel-milR-51	AG1IA_04833	4	18.773	1	22	126	147	UGCACAGACCAUGUAGAUAGUG	AACUAUGUGCAUGAUCUGUACA	Translation	contig1124:12433:13254:-	1
novel-milR-51	AG1IA_05216	5	17.782	1	22	732	753	UGCACAGACCAUGUAGAUAGUG	UACUAUCAGGAUGGUCUGUGGC	Cleavage	contig1348:115257:118333:+	1
novel-milR-53	AG1IA_02522	5	19.267	1	24	584	607	UUAGGAUGUCAUCAAGGUAGAUGA	UUAUUUGCCUUGUUGGUGUUUUGG	Cleavage	contig542:248:1311:+	1
novel-milR-53	AG1IA_07490	3.5	16.921	1	24	377	400	UUAGGAUGUCAUCAAGGUAGAUGA	UCACCUGUAUUGAUGACAUCCUUA	Cleavage	contig2159:5503:6361:-	1
novel-milR-55	AG1IA_07352	4.5	10.746	1	24	831	854	AAUGUUCCAAGAAGCUCAAAGCCC	CAUCGUUGGCUUUUUUGCAAUAUU	Cleavage	contig2116:50443:52113:+	1
novel-milR-55	AG1IA_00245	4.5	20.13	1	24	1692	1715	AAUGUUCCAAGAAGCUCAAAGCCC	UGGUUUUCUGCUUCUUGCGAUAUU	Cleavage	contig42:468:4411:-	1
novel-milR-55	AG1IA_06004	3	21.284	1	24	6108	6131	AAUGUUCCAAGAAGCUCAAAGCCC	CGGCCUUGAGCUUUUUGGAACAGA	Cleavage	contig1565:1627:10814:+	1
novel-milR-55	AG1IA_02466	4	18.134	1	24	2977	2999	AAUGUUCCAAGAAGCUCAAAGCCC	GGG-UUUGAGUUUCCAGGAACUUU	Translation	contig532:25946:29971:-	1
novel-milR-56	AG1IA_06783	4	22.987	1	23	326	349	UGACUAGGUCAGGACUCAUGG-AA	UUACUCUGAGUCCUCACUUGGUCU	Translation	contig1892:9144:9886:+	1
novel-milR-56	AG1IA_00797	4	21.828	1	23	574	596	UGACUAGGUCAGGACUCAUGGAA	GUUCGUGGGCUCUGGCUUGGUCA	Cleavage	contig146:42388:43671:+	1
novel-milR-56	AG1IA_07906	4.5	19.289	1	23	683	709	UGACUAGGUCAGGACUCAUG----GAA	UUCGAUACAUGAGUCCCGAGCUAUUCG	Translation	contig2284:31738:36435:+	1
novel-milR-56	AG1IA_05891	3.5	16.48	1	23	1221	1243	UGACUAGGUCAGGACUCAUGGAA	UUUGGUGAGUACUGAGCUAGUCG	Cleavage	contig1519:212:4615:+	1
novel-milR-56	AG1IA_00151	4	13.687	1	23	472	494	UGACUAGGUCAGGACUCAUGGAA	AUUCAUGCGUUUUGGCCUGGUCC	Cleavage	contig33:3670:5186:-	1
novel-milR-6	AG1IA_02602	2.5	18.244	1	23	665	687	UAGGUCAUCACUUGGUACAUGGG	AAUAUGUACCAGGUGGUGACUUC	Cleavage	contig570:11477:13682:-	1
novel-milR-6	AG1IA_10145	5	22.742	1	23	185	207	UAGGUCAUCACUUGGUACAUGGG	UUCAUGUGCCCGGUGAAGAUUUG	Cleavage	contig5171:68:470:+	1
novel-milR-6	AG1IA_02916	3	15.893	1	23	1085	1107	UAGGUCAUCACUUGGUACAUGGG	ACCAUCGACCAAGUGAUGAUUUA	Cleavage	contig612:51891:54320:+	1
novel-milR-6	AG1IA_02373	5	14.747	1	23	872	896	UAGGUCAUCACUUGGUACAUG--GG	CCAGCAUGUACCAUUUCAUGGCUUU	Translation	contig525:19936:24210:-	1
novel-milR-64	AG1IA_06196	4.5	15.626	1	23	252	274	AAUUGGACUGGAACAAGGAGGCC	AGCCUCUUUGCUUUGGUCUAAUG	Cleavage	contig1629:61977:63840:-	1
novel-milR-68	AG1IA_00373	3.5	16.157	1	23	1217	1239	UGACACGUAUGCAUGAGUAAGGC	ACCUUACGUAUGCGUACGUGACA	Cleavage	contig61:85:5733:-	1
novel-milR-68	AG1IA_04479	4	18.212	1	23	2285	2307	UGACACGUAUGCAUGAGUAAGGC	GCAUUACUCGUGAAUAUGGGUCG	Translation	contig1048:4875:9857:+	1
novel-milR-68	AG1IA_05975	4.5	17.933	1	23	700	722	UGACACGUAUGCAUGAGUAAGGC	GCUUUGGUUAUGCGUAUGUCUCA	Cleavage	contig1549:20681:22584:-	1
novel-milR-72	AG1IA_06144	4	20.065	1	24	577	602	UCUAGUUUGGUGAAGACCUUG--GCG	CGCGGCAAGGUGUUAACCAAGCCAGA	Cleavage	contig1603:1195:4238:+	1
novel-milR-72	AG1IA_05160	4	16.881	1	24	235	263	UCUAGUUUGGUGAAGACCUU-----GGCG	UGCCCUCACGAAGUCUUUGUCAAACUUGA	Cleavage	contig1337:21887:22964:-	1
novel-milR-72	AG1IA_01649	4	19.535	1	24	1702	1725	UCUAGUUUGGUGAAGACCUUGGCG	UUCCAAGGUCUCUAUCGAGCUGGG	Cleavage	contig354:2497:6526:-	1
novel-milR-72	AG1IA_03527	4.5	18.852	1	24	2040	2063	UCUAGUUUGGUGAAGACCUUGGCG	AGCCAAGGACCUUAUCGAGCUGGA	Cleavage	contig807:9744:12982:+	1
novel-milR-79	AG1IA_08009	3.5	21	1	23	1221	1243	UCUAGUUUGGUAAAGACCUUGGC	CUCGAGGUCUAUGUCAAGUUGGA	Cleavage	contig2322:10115:14591:+	1
novel-milR-79	AG1IA_03577	5	18.475	1	23	868	890	UCUAGUUUGGUAAAGACCUUGGC	GCUGAGGGCUUAGCCAAACUACC	Cleavage	contig842:84512:86213:+	1
novel-milR-79	AG1IA_04327	2.5	11.243	1	23	976	998	UCUAGUUUGGUAAAGACCUUGGC	AAAAGGGUAUUUAUCAAGCUAGA	Cleavage	contig1007:5563:7093:+	1
novel-milR-79	AG1IA_05160	3.5	16.881	1	23	241	263	UCUAGUUUGGUAAAGACCUUGGC	CACGAAGUCUUUGUCAAACUUGA	Cleavage	contig1337:21887:22964:-	1
novel-milR-79	AG1IA_01649	3.5	19.535	1	23	1703	1725	UCUAGUUUGGUAAAGACCUUGGC	UCCAAGGUCUCUAUCGAGCUGGG	Cleavage	contig354:2497:6526:-	1
novel-milR-79	AG1IA_03527	4	18.852	1	23	2041	2063	UCUAGUUUGGUAAAGACCUUGGC	GCCAAGGACCUUAUCGAGCUGGA	Cleavage	contig807:9744:12982:+	1
novel-milR-79	AG1IA_06021	2.5	17.431	1	23	79	101	UCUAGUUUGGUAAAGACCUUGGC	GGCGAGCUCUUUAGCAAGCUAGA	Translation	contig1573:33:1676:+	1
novel-milR-79	AG1IA_01970	5	21.337	1	23	388	410	UCUAGUUUGGUAAAGACCUUGGC	GCCAAGGCCUUUGCGGAAUCAGA	Translation	contig451:15444:20334:+	1
novel-milR-81	AG1IA_08946	3	20.439	1	23	1652	1674	UGUUACUGUUUAUCUACUCAGCU	GGCGGUGUAGAUACAUGGUAACA	Translation	contig2903:5334:7969:+	1
novel-milR-81	AG1IA_01164	5	19.041	1	23	474	496	UGUUACUGUUUAUCUACUCAGCU	AUCUGAGUGGCAGAAGAGUAGCA	Cleavage	contig271:36591:39367:+	1
novel-milR-81	AG1IA_09860	5	14.743	1	23	159	181	UGUUACUGUUUAUCUACUCAGCU	AGUUGAGUAUAUAUGGAGUAGUA	Translation	contig4280:38:1147:-	1
novel-milR-81	AG1IA_01382	3.5	17.934	1	23	500	522	UGUUACUGUUUAUCUACUCAGCU	CUGUGAGUAGACGAAUAGUAAGA	Cleavage	contig290:24522:25542:-	1
novel-milR-81	AG1IA_00287	4	14.01	1	23	165	187	UGUUACUGUUUAUCUACUCAGCU	UUCCGAGUGGGUAAACGGUAAAG	Cleavage	contig49:29961:31049:-	1
novel-milR-81	AG1IA_04715	4.5	16.086	1	23	84	106	UGUUACUGUUUAUCUACUCAGCU	AGCUGAGUUGACAGAUAGUAGCU	Cleavage	contig1091:15838:25282:-	1
novel-milR-83	AG1IA_01566	3	20.156	1	22	387	408	CAGACCAUGUAGAUAGUGUGCU	AGAACGAUGUCUACAUGGUCUC	Cleavage	contig326:4244:7612:-	1
novel-milR-83	AG1IA_02304	4	16.16	1	22	1594	1615	CAGACCAUGUAGAUAGUGUGCU	AUUGUACGAUUUAUGUGGUUUG	Cleavage	contig517:40172:42331:+	1
novel-milR-87	AG1IA_08542	4.5	15.402	1	23	3129	3151	UCAAGGAAGCAGGGAUUGAGACC	GGACUCGAUCCCUGCCGCCUUGU	Cleavage	contig2649:1530:7453:-	1
novel-milR-87	AG1IA_07549	4.5	18.803	1	23	1819	1841	UCAAGGAAGCAGGGAUUGAGACC	GGUGUUACUCCCGAUUUCUUUGA	Translation	contig2170:65:2962:-	1
novel-milR-87	AG1IA_06327	4.5	16.144	1	23	270	292	UCAAGGAAGCAGGGAUUGAGACC	UGAGGGAGUCCCCGUUUCUUUGA	Translation	contig1674:21083:21921:-	1
novel-milR-87	AG1IA_08428	5	18.613	1	23	708	730	UCAAGGAAGCAGGGAUUGAGACC	GGUUUUGGUACUUGCUUCUUCGA	Cleavage	contig2584:92931:94525:-	1
novel-milR-87	AG1IA_05126	4	22.084	1	23	178	200	UCAAGGAAGCAGGGAUUGAGACC	CGUCUCGGUGCUUGGUUCCUUGG	Translation	contig1303:13560:17480:-	1
novel-milR-89	AG1IA_02511	3	21.339	1	20	2596	2615	GAUUGGCUUAAUGCGGAACU	ACUUCUGCAUUCGGCCAAUC	Translation	contig540:17716:21956:+	1
novel-milR-89	AG1IA_02306	3.5	20.012	1	20	371	390	GAUUGGCUUAAUGCGGAACU	GGUCCUCCAUUGAGCCAAUU	Cleavage	contig518:603:1136:-	1
novel-milR-89	AG1IA_09096	3.5	9.161	1	20	1591	1610	GAUUGGCUUAAUGCGGAACU	ACUUUCGCAUCAAGUCAAUU	Translation	contig3015:23377:26013:+	1
novel-milR-89	AG1IA_08012	4.5	16.821	1	20	841	860	GAUUGGCUUAAUGCGGAACU	AGUCCUGCAUUGGCCCAGUC	Cleavage	contig2322:24200:26187:-	1
novel-milR-89	AG1IA_05679	4.5	19.619	1	20	2512	2531	GAUUGGCUUAAUGCGGAACU	AGUACCGCAUUAUGCCAGAC	Cleavage	contig1465:26099:31442:-	1
novel-milR-89	AG1IA_03394	3	21.585	1	20	351	370	GAUUGGCUUAAUGCGGAACU	AGCUCCGCAUGCAGCCAAUC	Translation	contig788:39420:41563:-	1
novel-milR-9	AG1IA_00104	3.5	17.364	1	23	599	621	UUUGCCUGUUGCUUUGCUUCUGG	UUGGAGGCGGAGUUACGGGCAAA	Translation	contig27:5275:7077:-	1
novel-milR-9	AG1IA_06837	3	15.044	1	23	1454	1476	UUUGCCUGUUGCUUUGCUUCUGG	UUGGGAGCGGAGAAGCAGGCAAA	Translation	contig1900:88:1838:+	1
novel-milR-9	AG1IA_08785	3	13.873	1	23	119	141	UUUGCCUGUUGCUUUGCUUCUGG	UCAAAGGCAAAGCAGCAGUCAAG	Cleavage	contig2809:38492:39495:+	1
novel-milR-9	AG1IA_05407	3	20.569	1	23	530	555	UUUGCCUGUUGCUUUGCUUCU---GG	CCGAGAGGAGCAAAUCAAAAGGCAAA	Cleavage	contig1402:20176:22060:-	1
novel-milR-9	AG1IA_02328	1.5	22.503	1	23	473	495	UUUGCCUGUUGCUUUGCUUCUGG	UCAUGAGCAAAGCAGUAGGCAAA	Cleavage	contig521:28257:29842:+	1
novel-milR-92	AG1IA_00462	4	18.397	1	21	505	525	UGUAAAGGCCAGGUGGAUAGC	GCUCUCCUCCUGGUCUUUGCU	Cleavage	contig67:19632:21527:+	1
novel-milR-92	AG1IA_01699	2.5	19.312	1	21	2583	2603	UGUAAAGGCCAGGUGGAUAGC	UCUGUCCACCUGGACUUUGCA	Cleavage	contig365:1420:4766:-	1
novel-milR-92	AG1IA_02319	4	19.56	1	21	1432	1452	UGUAAAGGCCAGGUGGAUAGC	GCGAUUUGUCUGGCUUUUAUA	Cleavage	contig521:6808:10959:-	1
novel-milR-92	AG1IA_04640	3	15.875	1	21	413	433	UGUAAAGGCCAGGUGGAUAGC	GUUAUCUGUCUGGCCUUUAUC	Cleavage	contig1081:19:4201:+	1
novel-milR-92	AG1IA_04670	5	20.755	1	21	1015	1035	UGUAAAGGCCAGGUGGAUAGC	GCUAUUCGCUUGGUCUCUGCU	Cleavage	contig1085:2579:4780:+	1
novel-milR-92	AG1IA_02113	3.5	17.596	1	21	423	443	UGUAAAGGCCAGGUGGAUAGC	UCUAUCCACCUUGCCCUUGUA	Translation	contig474:28849:29608:-	1
novel-milR-92	AG1IA_04150	3	18.658	1	21	7169	7189	UGUAAAGGCCAGGUGGAUAGC	ACUAUCCAUUUGGCUUUUUCA	Cleavage	contig985:54824:65749:+	1
novel-milR-92	AG1IA_08754	3.5	16.557	1	21	1072	1092	UGUAAAGGCCAGGUGGAUAGC	GAUAUCCGCCUGGUCUUGAUG	Cleavage	contig2799:9085:11492:+	1
novel-milR-99	AG1IA_01870	4.5	17.363	1	22	1922	1943	UGCCAGGGUCUAGUAGGGAGCU	AGCGCUAUACUGGACCCUGGAA	Cleavage	contig417:1486:6314:-	1
novel-milR-99	AG1IA_04168	4.5	12.019	1	22	1018	1039	UGCCAGGGUCUAGUAGGGAGCU	AACUCGUUACUAGACCUUGGAG	Cleavage	contig986:6489:8910:+	1
novel-milR-99	AG1IA_05892	3.5	14.119	1	22	1794	1815	UGCCAGGGUCUAGUAGGGAGCU	CAUUUUCUACUGGAUCCUGGUC	Cleavage	contig1519:4938:9009:-	1
novel-milR-99	AG1IA_08343	4.5	20.191	1	22	3405	3426	UGCCAGGGUCUAGUAGGGAGCU	AGCGUCCUACUUGACUCAGGCA	Translation	contig2526:24:6077:-	1
Rhi-milR-100-5p	AG1IA_05081	3	16.601	1	22	1105	1126	AACCCGUAGAUCCGAACUUGUG	GAAAAGAUCGGGUCUGCGGGUG	Cleavage	contig1280:3819:6326:+	1
Rhi-milR-100-5p	AG1IA_00743	5	13.994	1	22	315	336	AACCCGUAGAUCCGAACUUGUG	CAUAACUUCGGGUUUAAGCGUU	Cleavage	contig127:3070:4369:+	1
Rhi-milR-100-5p	AG1IA_06336	5	13.686	1	22	315	336	AACCCGUAGAUCCGAACUUGUG	CAUAACUUCGGGUUUAAGCGUU	Cleavage	contig1677:2692:3990:+	1
Rhi-milR-100-5p	AG1IA_03145	4	18.046	1	22	178	199	AACCCGUAGAUCCGAACUUGUG	CCCGAGUUCGGAUCUCUAGGUU	Cleavage	contig706:4509:4782:+	1
Rhi-milR-100-5p	AG1IA_04982	3.5	18.437	1	22	155	176	AACCCGUAGAUCCGAACUUGUG	GCCAAGUUCGGGUUUGUGCGUU	Cleavage	contig1227:8352:8703:-	1
Rhi-milR-100-5p	AG1IA_00223	5	16.671	1	22	954	975	AACCCGUAGAUCCGAACUUGUG	CACAGCUUCGGGUCUAUUGGUG	Cleavage	contig39:63576:65277:-	1
Rhi-milR-100b-3p	AG1IA_03484	4	15.379	1	21	115	135	CAUCCGUUCGACUCGGGUAGA	UCUACCCCAGUCUGGCGGAUA	Translation	contig802:20285:22028:-	1
Rhi-milR-100b-3p	AG1IA_08995	3.5	13.321	1	21	321	341	CAUCCGUUCGACUCGGGUAGA	AAUACUCGAGUCGGAAGGAUU	Cleavage	contig2914:199:1406:+	1
Rhi-milR-100b-3p	AG1IA_07020	4	22.403	1	21	2025	2045	CAUCCGUUCGACUCGGGUAGA	UUUAGUCGAGCGGAACGGGUG	Translation	contig1976:6764:9639:-	1
Rhi-milR-100b-3p	AG1IA_08353	4	19.994	1	21	209	229	CAUCCGUUCGACUCGGGUAGA	UCUACUCGAGUGGAAUGUGUG	Translation	contig2532:85:939:+	1
Rhi-milR-107	AG1IA_08671	3	16.625	1	22	831	852	AGCAGCAUUGUACAGGGCUAUC	ACAAGCCUUGUCCAAUGUUGCG	Translation	contig2733:18908:21629:+	2
Rhi-milR-107	AG1IA_08671	4	19.642	1	22	1744	1765	AGCAGCAUUGUACAGGGCUAUC	GAUGGUUCAGUACAACGCUGCU	Cleavage	contig2733:18908:21629:+	2
Rhi-milR-107	AG1IA_05423	3.5	22.633	1	22	1008	1029	AGCAGCAUUGUACAGGGCUAUC	GAAAGCUUUGUACGGUGGUGCU	Cleavage	contig1408:47:1374:+	1
Rhi-milR-107	AG1IA_04664	3	20.833	1	22	480	501	AGCAGCAUUGUACAGGGCUAUC	GAAGGCCGCGUACAAUGCUGUU	Cleavage	contig1082:41345:42166:+	1
Rhi-milR-107	AG1IA_05320	4.5	20.33	1	22	603	624	AGCAGCAUUGUACAGGGCUAUC	GGUGGUUCUCGACAAUGCUGCC	Cleavage	contig1366:20625:22278:+	1
Rhi-milR-10a	AG1IA_09380	4	20.339	1	21	1473	1493	UACCCUGUAGAUCCGAAUUUG	CAACUUUGGUUCUAUAGGGUU	Cleavage	contig3231:4049:6539:-	1
Rhi-milR-10a	AG1IA_02012	4	19.981	1	21	154	174	UACCCUGUAGAUCCGAAUUUG	GAAAUUCGUGUCUAUAGCGUG	Cleavage	contig457:5358:6172:+	1
Rhi-milR-10a	AG1IA_03567	4	22.431	1	21	490	510	UACCCUGUAGAUCCGAAUUUG	CAGAUUCAGAACCACAGGGUG	Translation	contig842:52075:52992:+	1
Rhi-milR-10a	AG1IA_09407	3.5	20.896	1	21	1109	1129	UACCCUGUAGAUCCGAAUUUG	CAAAUUUGGAUGAACGGGGUG	Translation	contig3261:5480:8006:+	1
Rhi-milR-10a	AG1IA_01143	3.5	14.463	1	21	1331	1351	UACCCUGUAGAUCCGAAUUUG	CGAAUUGGGGUGUAUGGGGUA	Translation	contig268:24329:25927:+	1
Rhi-milR-10a-5p	AG1IA_09380	4	20.339	1	22	1472	1493	UACCCUGUAGAUCCGAAUUUGU	ACAACUUUGGUUCUAUAGGGUU	Cleavage	contig3231:4049:6539:-	1
Rhi-milR-10a-5p	AG1IA_09407	3.5	20.896	1	22	1108	1129	UACCCUGUAGAUCCGAAUUUGU	CCAAAUUUGGAUGAACGGGGUG	Translation	contig3261:5480:8006:+	1
Rhi-milR-10a-5p	AG1IA_01143	3.5	14.463	1	22	1330	1351	UACCCUGUAGAUCCGAAUUUGU	ACGAAUUGGGGUGUAUGGGGUA	Translation	contig268:24329:25927:+	1
Rhi-milR-10a-5p	AG1IA_02503	4	22.72	1	22	4314	4335	UACCCUGUAGAUCCGAAUUUGU	AUGGUUUCGGAUCUACAGGGAU	Cleavage	contig538:21633:27700:+	1
Rhi-milR-10a-5p	AG1IA_09130	3.5	19.993	1	22	856	877	UACCCUGUAGAUCCGAAUUUGU	ACGAAUACACAUUUACAGGGUA	Cleavage	contig3034:18055:19322:+	1
Rhi-milR-10b	AG1IA_09380	2	20.353	1	22	1471	1492	ACCCUGUAGAACCGAAUUUGUG	CACAACUUUGGUUCUAUAGGGU	Cleavage	contig3231:4049:6539:-	1
Rhi-milR-10b	AG1IA_02822	3	14.812	1	22	211	232	ACCCUGUAGAACCGAAUUUGUG	UAUAGAUUCGAUUCUACAAGGU	Cleavage	contig603:13952:14405:+	1
Rhi-milR-10b	AG1IA_08433	4	17.65	1	22	585	606	ACCCUGUAGAACCGAAUUUGUG	CAUAGCAUCGGUUCUACAUGGU	Cleavage	contig2587:3300:4949:-	1
Rhi-milR-10b	AG1IA_09112	3.5	14.142	1	22	220	240	ACCCUGUAGAACCGAAUUUGUG	CA-AGAUUCGUUUUUACAGGAU	Cleavage	contig3028:9918:15003:+	1
Rhi-milR-10b-5p	AG1IA_09380	3	20.339	1	22	1472	1493	UACCCUGUAGAACCGAAUUUGU	ACAACUUUGGUUCUAUAGGGUU	Cleavage	contig3231:4049:6539:-	1
Rhi-milR-10b-5p	AG1IA_02822	4	15.609	1	22	212	233	UACCCUGUAGAACCGAAUUUGU	AUAGAUUCGAUUCUACAAGGUU	Cleavage	contig603:13952:14405:+	1
Rhi-milR-10b-5p	AG1IA_09038	4	14.492	1	22	2087	2108	UACCCUGUAGAACCGAAUUUGU	AUGAAUUCGGUGCGGCAGGAUA	Translation	contig2937:2278:6849:+	1
Rhi-milR-10b-5p	AG1IA_01143	4	14.463	1	22	1330	1351	UACCCUGUAGAACCGAAUUUGU	ACGAAUUGGGGUGUAUGGGGUA	Translation	contig268:24329:25927:+	1
Rhi-milR-10c	AG1IA_09380	3	20.353	1	21	1472	1492	ACCCUGUAGAUCCGAAUUUGU	ACAACUUUGGUUCUAUAGGGU	Translation	contig3231:4049:6539:-	1
Rhi-milR-10c	AG1IA_02183	4.5	20.57	1	21	1315	1335	ACCCUGUAGAUCCGAAUUUGU	GCAAAUUUGGAACUGGAGGGC	Translation	contig483:13445:16980:+	1
Rhi-milR-10c	AG1IA_09407	3.5	21.096	1	21	1108	1128	ACCCUGUAGAUCCGAAUUUGU	CCAAAUUUGGAUGAACGGGGU	Translation	contig3261:5480:8006:+	1
Rhi-milR-10c	AG1IA_01143	4	13.706	1	21	1330	1350	ACCCUGUAGAUCCGAAUUUGU	ACGAAUUGGGGUGUAUGGGGU	Translation	contig268:24329:25927:+	1
Rhi-milR-1203	AG1IA_00460	3.5	19.197	1	19	206	224	CCGGAACCAGGAUGCAGAU	GACUUCAUCCUGGUUCUGG	Cleavage	contig67:14927:16349:+	1
Rhi-milR-1203	AG1IA_09851	4.5	18.844	1	19	388	406	CCGGAACCAGGAUGCAGAU	AUCCGCGUCCUGGUUCUCU	Cleavage	contig4251:673:1333:-	1
Rhi-milR-1203	AG1IA_02411	3.5	22.517	1	19	1329	1347	CCGGAACCAGGAUGCAGAU	AUCUGCGACCGGGUUCCGU	Translation	contig527:4460:6093:+	1
Rhi-milR-1203	AG1IA_02073	5	19.028	1	19	1352	1370	CCGGAACCAGGAUGCAGAU	UGGUGCAUCUUGGUUUCGA	Cleavage	contig470:2959:5409:+	1
Rhi-milR-1203	AG1IA_06288	4.5	21.674	1	19	2816	2834	CCGGAACCAGGAUGCAGAU	AUUUGCGUUCUGCUUCUGC	Cleavage	contig1657:52:4358:-	1
Rhi-milR-1243-3p	AG1IA_08009	4.5	19.015	1	21	2020	2040	AAACUGGUCAUUUAGAGGAAG	AGUCCUCUUGAUGAUCAGCUC	Cleavage	contig2322:10115:14591:+	1
Rhi-milR-1243-3p	AG1IA_08033	4.5	19.86	1	21	1273	1293	AAACUGGUCAUUUAGAGGAAG	CUUCUUCUAGUUGGCGGGUUU	Translation	contig2351:4451:7087:-	1
Rhi-milR-1243-3p	AG1IA_09128	3.5	18.297	1	21	511	531	AAACUGGUCAUUUAGAGGAAG	AUUCCUCUCGGUGACCAGUCU	Cleavage	contig3034:3968:10924:+	1
Rhi-milR-1243-3p	AG1IA_09024	3	22.081	1	21	190	210	AAACUGGUCAUUUAGAGGAAG	UUUUCUCAAGGUGGCCAGUUU	Cleavage	contig2928:7821:9099:+	1
Rhi-milR-1243-3p	AG1IA_00957	4.5	16.704	1	21	25	45	AAACUGGUCAUUUAGAGGAAG	CUUCCACUCGAUGGCCUGUUU	Cleavage	contig225:5229:6630:-	1
Rhi-milR-125-5p	AG1IA_02936	5	21.297	1	21	813	833	UCCCUGAGACCCUAACUUGUG	CACAGGUUGUGGUGUCAGGAA	Cleavage	contig627:728:2712:+	1
Rhi-milR-125b-5p	AG1IA_02936	5	21.297	1	22	812	833	UCCCUGAGACCCUAACUUGUGA	ACACAGGUUGUGGUGUCAGGAA	Cleavage	contig627:728:2712:+	1
Rhi-milR-126	AG1IA_05361	5	21.779	1	23	5122	5144	CUCGUACCGUGAGUAAUAAUGCG	GGCACUAUUACUCAUGGCAUGUG	Cleavage	contig1372:2:7668:-	1
Rhi-milR-132-3p	AG1IA_00562	3	22.951	1	22	866	887	UAACAGUCUACAGCCAUGGUCG	CCACGGUGGCUGUAGGCUGUUC	Cleavage	contig84:62841:64808:-	1
Rhi-milR-133-3p	AG1IA_01303	4	17.561	1	22	1569	1590	UUGGUCCCCUUCAACCAGCUGU	UCAGGUGCUUGAAGGCGAUCAA	Cleavage	contig285:46630:49890:+	1
Rhi-milR-140-3p	AG1IA_03391	4.5	18.821	1	22	611	632	ACCACAGGGUAGAACCACGGAC	AUCUCUGGGUCUAUCCUGUUGU	Cleavage	contig788:33009:35599:-	1
Rhi-milR-140-3p	AG1IA_09371	5	18.737	1	22	499	520	ACCACAGGGUAGAACCACGGAC	AUUUGUGGUCCUGCCUUGUGUC	Cleavage	contig3228:1675:4989:-	1
Rhi-milR-1418-5p	AG1IA_01201	3	15.65	1	23	3957	3979	UGAACUUCAGGCCUGGGUGGACG	UCCUCAUCCAGGCCUGGGGUUUC	Cleavage	contig276:52603:57715:+	1
Rhi-milR-1418-5p	AG1IA_04689	3	20.844	1	23	800	822	UGAACUUCAGGCCUGGGUGGACG	UGACCACCCAGGCGUGGAGAUCA	Translation	contig1086:5921:7724:+	1
Rhi-milR-1418-5p	AG1IA_04098	3.5	10.009	1	23	1630	1652	UGAACUUCAGGCCUGGGUGGACG	CUUCCACCGAUGCCUGAAGAUCA	Cleavage	contig979:39292:43379:+	1
Rhi-milR-142b-5p	AG1IA_01758	4	18.038	1	21	1086	1106	UCCAAAAAGUAGAAGAGUAAC	UCUACUCUUCUAUGUGUUGGG	Cleavage	contig383:2867:5254:-	1
Rhi-milR-142b-5p	AG1IA_04366	3	18.807	1	21	3480	3500	UCCAAAAAGUAGAAGAGUAAC	CGAGCUCUUUGACUUUUUGGA	Translation	contig1027:50514:57397:-	1
Rhi-milR-142b-5p	AG1IA_06262	4	15.894	1	21	30	50	UCCAAAAAGUAGAAGAGUAAC	CGCACUUUUUUACCUUUUGGG	Cleavage	contig1645:1214:2467:-	1
Rhi-milR-143	AG1IA_08015	3	20.781	1	20	906	925	UGAGAUGAAGCACUGUAGCU	GGCUACUGUGCUUGGUCUCA	Cleavage	contig2325:4315:8565:+	1
Rhi-milR-143	AG1IA_08798	4.5	19.981	1	20	757	776	UGAGAUGAAGCACUGUAGCU	AUCUACGGUGUUGCAUCUCC	Cleavage	contig2831:861:2565:-	1
Rhi-milR-143	AG1IA_06342	4	20.591	1	20	316	335	UGAGAUGAAGCACUGUAGCU	GGCUACAAUGCUUCGUCUAC	Cleavage	contig1681:735:2987:+	1
Rhi-milR-145-3p	AG1IA_05132	3	13.928	1	21	382	402	AUUCCUGGAAAUACUGUUCUU	CGGGACAGCAUCUUCAGGAAU	Translation	contig1303:38238:40756:+	1
Rhi-milR-145-3p	AG1IA_06472	2.5	21.657	1	21	1732	1752	AUUCCUGGAAAUACUGUUCUU	GUGAGCGGUACUUCCGGGAAU	Translation	contig1747:4:2765:+	1
Rhi-milR-145-3p	AG1IA_03177	3.5	17.321	1	21	1055	1075	AUUCCUGGAAAUACUGUUCUU	AUGAAAAGUAUUUCCAGGAUA	Cleavage	contig718:2639:6180:-	1
Rhi-milR-145-3p	AG1IA_06345	5	19.14	1	21	1414	1434	AUUCCUGGAAAUACUGUUCUU	GAGGACGGUGAUUCCAGGAUG	Translation	contig1681:5280:7780:+	1
Rhi-milR-146a	AG1IA_02240	5	21.85	1	23	254	276	UGAGAACUGAAUUCCAUAGAUGG	CUAUCUAUCCGAUUCAGUUUGCG	Cleavage	contig496:5712:6744:-	1
Rhi-milR-146a	AG1IA_00794	4	19.903	1	23	774	796	UGAGAACUGAAUUCCAUAGAUGG	AUAUCAGUGGCAUUCGGUUCUCC	Cleavage	contig146:36306:37884:-	1
Rhi-milR-146a	AG1IA_08808	4	5.274	1	23	96	118	UGAGAACUGAAUUCCAUAGAUGG	CAAUCUAUGCAAUCCGUUUCUCA	Translation	contig2832:581:915:+	1
Rhi-milR-146a	AG1IA_07620	2.5	17.225	1	23	176	199	UGAGAACUGAAUUCCAUAGA-UGG	UUACUCUAUCCGAUUCAGUUCUCA	Cleavage	contig2190:9699:18544:-	1
Rhi-milR-146a	AG1IA_02180	3.5	22.547	1	23	783	804	UGAGAACUGAAUUCCAUAGAUGG	CCA-CUGUGGAAAACAGUUUUCG	Translation	contig483:333:1779:-	1
Rhi-milR-148a-3p	AG1IA_08067	4.5	15.496	1	22	377	398	UCAGUGCACUACAGAACUUUGU	UCGAGGUUCUGGAGAGCAUUGC	Translation	contig2393:5043:7405:-	1
Rhi-milR-148a-3p	AG1IA_06948	4.5	21.565	1	22	896	917	UCAGUGCACUACAGAACUUUGU	ACAAAGUUUUGGAGUGCAUUAC	Translation	contig1963:36316:39144:-	1
Rhi-milR-1491	AG1IA_09336	4.5	19.088	1	22	243	264	AGCCUCUAGUGCAGAUCUUGGU	AUCGAGAAUUGCACUAGAUGCA	Cleavage	contig3179:5838:8001:-	1
Rhi-milR-1491	AG1IA_04928	5	16.807	1	22	869	891	AGCCUCUAGUGCAGAUCUUG-GU	ACGCAAGAUUUGCAUUCGAGGGA	Cleavage	contig1212:11477:13152:-	1
Rhi-milR-1497d	AG1IA_07776	5	19.872	1	24	940	963	GUUGAAGACAUUGUCAGGUGGGGA	GUCCCGCCAGAACAUGUCGUCAAC	Cleavage	contig2242:10790:14796:-	1
Rhi-milR-1497d	AG1IA_06555	3	13.043	1	24	1	24	GUUGAAGACAUUGUCAGGUGGGGA	AUGGCAUCUGACGAUGCCUUCAAU	Cleavage	contig1778:20495:20913:-	1
Rhi-milR-1497d	AG1IA_03081	4	20.681	1	24	2035	2058	GUUGAAGACAUUGUCAGGUGGGGA	CUCCCAUUUGACCGUGUCGUCAAC	Cleavage	contig692:368:4783:+	1
Rhi-milR-1498	AG1IA_00767	4.5	12.533	1	23	1039	1061	ACAAUGUAGAUAAGGGAAUUCGG	CUGGAUUCUCUUGCCCACAUUGC	Translation	contig141:7812:16334:-	1
Rhi-milR-1498	AG1IA_09036	4.5	9.241	1	23	214	236	ACAAUGUAGAUAAGGGAAUUCGG	UCGAAUUCCCGUAUCUGUACUGC	Cleavage	contig2937:27:1165:-	1
Rhi-milR-1498	AG1IA_06380	4.5	22.977	1	23	711	733	ACAAUGUAGAUAAGGGAAUUCGG	CCGAACUCAUUUGUCUAUAUUGG	Cleavage	contig1692:1584:2806:+	1
Rhi-milR-1498	AG1IA_09967	5	19.42	1	23	436	458	ACAAUGUAGAUAAGGGAAUUCGG	CCUAAUUGCCUUAUCUACAUACG	Cleavage	contig4597:13:1025:+	1
Rhi-milR-150	AG1IA_03758	4	17.222	1	19	1203	1221	AAUCCCACCCUCGUCACCA	UGGUGUUGAGGGUGGUAUG	Cleavage	contig899:4984:7186:+	1
Rhi-milR-150	AG1IA_00283	5	17.92	1	19	540	558	AAUCCCACCCUCGUCACCA	AAAGGACAAGGGUGGGAUU	Cleavage	contig49:14394:19903:-	1
Rhi-milR-150	AG1IA_06741	4.5	9.309	1	19	201	219	AAUCCCACCCUCGUCACCA	UGGUGACGGAGGUGGGGGC	Translation	contig1869:97:513:+	1
Rhi-milR-150	AG1IA_09601	4	21.106	1	19	378	396	AAUCCCACCCUCGUCACCA	GGGUGCCGAGGGUUGGGUU	Cleavage	contig3565:352:1247:-	1
Rhi-milR-150	AG1IA_01750	3.5	13.412	1	19	3741	3759	AAUCCCACCCUCGUCACCA	UGGUGGCGAGGAUGAGAUU	Cleavage	contig381:27613:34559:+	1
Rhi-milR-150	AG1IA_07380	4	20.748	1	19	3512	3530	AAUCCCACCCUCGUCACCA	AGGUGACGGAGGUGGGGUC	Translation	contig2120:6822:12642:+	1
Rhi-milR-1501	AG1IA_06495	4.5	16.727	1	24	570	591	UACUGUGAAACUGCAAAUGGCUCC	CGA--CAUAUGCGCUUGCACAGUG	Translation	contig1762:11610:14764:+	1
Rhi-milR-1501	AG1IA_06664	4	21.308	1	24	310	335	UACUGUGAAACUGCAAAUGG--CUCC	GGAGAAUCAUUUGUACUUUUGCAGGA	Translation	contig1827:16347:17412:+	1
Rhi-milR-1501	AG1IA_07956	3.5	16.166	1	24	824	846	UACUGUGAAACUGCAAAUGGCUCC	GGA-UCAUUUUUGGUAUCGCAGUA	Translation	contig2299:1463:3546:+	1
Rhi-milR-15a	AG1IA_00770	3.5	18.265	1	21	1466	1486	UAGCAGCACAUAAUGGUUUGU	AGAAGCUAUUAUGGGUUGCUG	Cleavage	contig141:24732:29047:-	1
Rhi-milR-15a	AG1IA_05891	4	12.961	1	21	2347	2367	UAGCAGCACAUAAUGGUUUGU	AUAAACUACAGUGUGUUGUUA	Cleavage	contig1519:212:4615:+	1
Rhi-milR-1692	AG1IA_02524	4.5	17.719	1	20	1392	1411	UGCUAGCUCAAUCGGUAGAG	CUCGGCCGAUUGGGCGAGUG	Cleavage	contig542:3995:6270:-	1
Rhi-milR-1692	AG1IA_02829	3	12.86	1	20	1131	1150	UGCUAGCUCAAUCGGUAGAG	AUCUACCGAUAGGCCUAGCA	Translation	contig604:3191:6547:-	1
Rhi-milR-1692	AG1IA_07742	4	18.786	1	20	77	96	UGCUAGCUCAAUCGGUAGAG	CGCUAUCGAUUGGGCUAAUA	Cleavage	contig2226:19155:19465:+	1
Rhi-milR-1692	AG1IA_07800	3.5	18.34	1	20	665	684	UGCUAGCUCAAUCGGUAGAG	CUCCACCUAUUGAGCGAGCA	Cleavage	contig2246:1:1201:+	1
Rhi-milR-1692	AG1IA_03515	4	18.496	1	20	116	135	UGCUAGCUCAAUCGGUAGAG	CUUCAAUGAUUGGGCUAGUA	Cleavage	contig802:101216:102997:+	1
Rhi-milR-181a-5p	AG1IA_06810	4	21.906	1	23	1121	1143	AACAUUCAACGCUGUCGGUGAGU	ACUCACGGAUAGUGUUGGAUAUU	Cleavage	contig1896:24764:27254:-	1
Rhi-milR-181a-5p	AG1IA_05225	4	13.547	1	23	642	666	AACAUUCAACGCUGUCGGUG--AGU	ACUUGCACUGAUAGUGCUGAACGUU	Translation	contig1348:137587:139223:+	1
Rhi-milR-181b-5p	AG1IA_03630	4.5	18.554	1	23	2051	2073	AACAUUCAUUGCUGUCGGUGGGU	ACCGACCGACAGGAGUGGAUGAA	Translation	contig856:2856:6648:-	1
Rhi-milR-181b-5p	AG1IA_00275	5	9.866	1	23	2762	2784	AACAUUCAUUGCUGUCGGUGGGU	CCCCAUCCACACCAAUGAAUGCC	Cleavage	contig48:6644:11576:-	1
Rhi-milR-181b-5p	AG1IA_06484	3.5	19.343	1	23	353	376	AACAUUCAUUGCUGUCGGUG-GGU	GCCAUAUUGACAGCGAUGGGUGUA	Cleavage	contig1756:76:757:+	1
Rhi-milR-181b-5p	AG1IA_07574	4	21.538	1	23	1482	1504	AACAUUCAUUGCUGUCGGUGGGU	AUCUACAGGUGCCAAUGGAUGUU	Cleavage	contig2184:38370:40986:+	1
Rhi-milR-181b-5p	AG1IA_03700	3	11.313	1	23	1050	1072	AACAUUCAUUGCUGUCGGUGGGU	UAAGACUGACAGCAAUGAAUGCC	Cleavage	contig872:7823:10257:+	1
Rhi-milR-181b-5p	AG1IA_05706	4	19.162	1	23	1294	1317	AACAUUCAUUGCUGUCGGUG-GGU	GCCGCACGGAUAGUAAGGGAUGUU	Cleavage	contig1470:8460:10598:-	1
Rhi-milR-184-3p	AG1IA_00328	3.5	22.759	1	22	1063	1084	UGGACGGAGAACUGAUAAGGGC	ACCCUAAUCAGUCCACCGUCCA	Translation	contig57:2454:4197:+	1
Rhi-milR-184-3p	AG1IA_04572	5	18.392	1	22	1503	1524	UGGACGGAGAACUGAUAAGGGC	UUCUUUGUCAGCACCUCGUCCA	Translation	contig1063:24500:26253:+	1
Rhi-milR-1970	AG1IA_04776	4.5	12.056	1	24	267	290	UGUCGUGCUGGGGAUAGAGCAUUG	AAAUGCUCAAACCUCGGCAGGACA	Cleavage	contig1109:11174:13475:+	1
Rhi-milR-1970	AG1IA_05511	4	18.057	1	24	140	169	UGUCGUGCUGGGGAUAGAGC------AUUG	CGAUAAGUUCGCUUUAUUCUCGGUAUGAUG	Cleavage	contig1431:2472:2768:-	1
Rhi-milR-1970	AG1IA_03217	5	17.665	1	24	2262	2284	UGUCGUGCUGGGGAUAGAGCAUUG	CAA-GCUCUUUCCCCGCCCUGACA	Cleavage	contig750:74:2652:+	1
Rhi-milR-199a-3p	AG1IA_07714	4	14.613	1	22	2621	2642	ACAGUAGUCUGCACAUUGGUUA	CAACCAGUGAGCAGAAUACUGG	Cleavage	contig2224:17828:21860:+	1
Rhi-milR-199a-3p	AG1IA_03997	3.5	17.697	1	22	740	761	ACAGUAGUCUGCACAUUGGUUA	GCACCAAUGCGCAGGGUAUUGU	Cleavage	contig959:2467:4029:-	1
Rhi-milR-199a-3p	AG1IA_09877	5	14.632	1	22	330	351	ACAGUAGUCUGCACAUUGGUUA	UGAUCAAUGUGUAAGCAGUUGU	Translation	contig4345:84:622:+	1
Rhi-milR-199b-3p	AG1IA_05195	4	22.76	1	21	1051	1071	ACAGUAGUCUGCACAUUGGUU	UACCGGUGGGCAGACUGCUUU	Cleavage	contig1348:32704:35430:-	1
Rhi-milR-199b-3p	AG1IA_07714	4	14.613	1	21	2622	2642	ACAGUAGUCUGCACAUUGGUU	AACCAGUGAGCAGAAUACUGG	Cleavage	contig2224:17828:21860:+	1
Rhi-milR-199b-3p	AG1IA_03997	3.5	17.697	1	21	741	761	ACAGUAGUCUGCACAUUGGUU	CACCAAUGCGCAGGGUAUUGU	Cleavage	contig959:2467:4029:-	1
Rhi-milR-200a	AG1IA_01528	5	16.864	1	23	2515	2537	UAACACUGUCUGGUAACGAUGUU	AAUAUCGAAACCAGACGGAGUUU	Cleavage	contig306:21219:24738:+	1
Rhi-milR-2110	AG1IA_01393	2.5	17.516	1	23	1333	1355	UUGGUUGGAAGCGGCCGGACUGA	UCGGUUCGGCAGCUUUCGACCAA	Cleavage	contig291:1825:4478:-	1
Rhi-milR-2110	AG1IA_04222	3.5	20.078	1	23	1850	1872	UUGGUUGGAAGCGGCCGGACUGA	UUAGUGCUGCUGCCUCCAACCAA	Translation	contig995:15162:19169:+	1
Rhi-milR-2110	AG1IA_00782	4.5	21.865	1	23	772	794	UUGGUUGGAAGCGGCCGGACUGA	UCAGCACGGCCGUUUGCGACCAA	Cleavage	contig146:725:5999:+	1
Rhi-milR-214	AG1IA_04783	5	19.98	1	23	20	42	UACAGCAGGCACAGACAGGCAGU	ACUGCAUGUCUCAGUAUGCUGUA	Translation	contig1113:12326:13034:-	1
Rhi-milR-214	AG1IA_10146	3	18.983	1	23	6	27	UACAGCAGGCACAGACAGGCAGU	GUU-CUUGCCUGUGUCUGCUGUC	Cleavage	contig5174:42:580:-	1
Rhi-milR-21-5p	AG1IA_04394	5	22.016	1	22	4475	4496	UAGCUUAUCAGACUGAUGUUGA	UCGUCAUCAGUUUGAAAGGUUC	Cleavage	contig1035:21384:28146:+	1
Rhi-milR-21-5p	AG1IA_04828	4	19.975	1	22	3665	3686	UAGCUUAUCAGACUGAUGUUGA	ACGACAUUGCUCUGAAAAGCUG	Cleavage	contig1120:470:7187:+	1
Rhi-milR-21-5p	AG1IA_07524	3.5	17.578	1	22	1384	1405	UAGCUUAUCAGACUGAUGUUGA	GGAAUAUCAGUCGGAGGAGCUA	Translation	contig2165:2755:8636:-	1
Rhi-milR-216b-5p	AG1IA_01757	2.5	20.663	1	20	308	327	AAAUCGCUCGUCAAAUGUGG	GCACGCUUGACGAGUGGUUU	Cleavage	contig383:893:2865:+	1
Rhi-milR-216b-5p	AG1IA_03888	4	20.453	1	20	64	83	AAAUCGCUCGUCAAAUGUGG	UCACGUCUGACGAGCAAUUC	Cleavage	contig936:88:398:-	1
Rhi-milR-221	AG1IA_06819	4.5	22.906	1	22	1359	1380	AGCUACAUUGUCUGCUGGGUUU	AAACUAUGCAGAUAGUGUAGCG	Cleavage	contig1897:9928:12539:-	1
Rhi-milR-221	AG1IA_07046	5	19.065	1	22	73	94	AGCUACAUUGUCUGCUGGGUUU	CAACCCAGCAGACCAUUUAGAG	Translation	contig1992:21953:22200:+	1
Rhi-milR-221	AG1IA_00413	5	13.775	1	22	168	189	AGCUACAUUGUCUGCUGGGUUU	AAACUCGGCCGACAAUGCAUCU	Cleavage	contig65:49608:51244:+	1
Rhi-milR-221	AG1IA_07698	4	18.544	1	22	294	315	AGCUACAUUGUCUGCUGGGUUU	AAACUUACCGGAUAGUGUGGCU	Cleavage	contig2223:6635:9194:+	1
Rhi-milR-221-3p	AG1IA_01490	4.5	20.533	1	23	1070	1092	AGCUACAUUGUCUGCUGGGUUUC	GGGACCCCGCAGAUGAUAUGGUU	Cleavage	contig303:45:1560:-	1
Rhi-milR-221-3p	AG1IA_06819	4.5	22.906	1	23	1358	1380	AGCUACAUUGUCUGCUGGGUUUC	GAAACUAUGCAGAUAGUGUAGCG	Cleavage	contig1897:9928:12539:-	1
Rhi-milR-221-3p	AG1IA_05060	3.5	19.005	1	23	765	787	AGCUACAUUGUCUGCUGGGUUUC	GGACCUCAGUGAACGAUGUGGCU	Cleavage	contig1264:1795:4328:+	1
Rhi-milR-221-3p	AG1IA_07698	4	18.544	1	23	293	315	AGCUACAUUGUCUGCUGGGUUUC	CAAACUUACCGGAUAGUGUGGCU	Cleavage	contig2223:6635:9194:+	1
Rhi-milR-222a-5p	AG1IA_02608	1	13.19	2	26	5389	5413	CCUCAGUAGUCUAGUAGUAUGAUUC	GAAUCAUACUACUAGACCACUGAGG	Cleavage	| contig574:1:446:+	1
Rhi-milR-222a-5p	AG1IA_07993	3	23.667	2	26	3330	3353	CCUCAGUAGUCUAGUAGUAUGAUUC	AGAUC-UACUACUGACUUACUGAGG	Translation	| contig2318:4271:5271:-	1
Rhi-milR-2288	AG1IA_05579	3.5	17.748	1	20	743	762	AGGAGUUAGCUGAGUGGUUU	AAAUCAUUGAGAUAAUUCCU	Translation	contig1438:29237:31270:-	1
Rhi-milR-2288	AG1IA_04997	4	20.625	1	20	1701	1720	AGGAGUUAGCUGAGUGGUUU	AAACUGUACGGUUAACUCUU	Cleavage	contig1233:49:3394:-	1
Rhi-milR-2288	AG1IA_07468	4	18.828	1	20	160	179	AGGAGUUAGCUGAGUGGUUU	AAAGCACUUGGCUAUCUCUU	Cleavage	contig2142:3794:5609:+	1
Rhi-milR-2288	AG1IA_03479	3	20.095	1	20	332	351	AGGAGUUAGCUGAGUGGUUU	CAACUACUCAGCAAAUUCUU	Cleavage	contig802:14557:16532:+	1
Rhi-milR-2288	AG1IA_07271	3.5	12.306	1	20	327	346	AGGAGUUAGCUGAGUGGUUU	AAACUAUUCAGCAAACUCCG	Cleavage	contig2077:3135:3852:-	1
Rhi-milR-23a-3p	AG1IA_03177	4.5	21.02	1	22	2369	2390	AUCACAUUGCCAGGGAUUUCCA	UGGAAGUCCCUGGUGUUGUGGC	Cleavage	contig718:2639:6180:-	1
Rhi-milR-23a-3p	AG1IA_09329	3.5	20.83	1	22	1085	1106	AUCACAUUGCCAGGGAUUUCCA	UUGAAAUUCUUAGCAAUGUGGC	Translation	contig3171:21061:23195:+	1
Rhi-milR-2447	AG1IA_07203	3	18.64	1	20	2968	2987	UCGGGAAAAGGUUUGGCUCU	CGAGCCAAAUCUUUCCCUGG	Cleavage	contig2053:31256:40574:+	1
Rhi-milR-2447	AG1IA_08810	3.5	16.164	1	20	559	578	UCGGGAAAAGGUUUGGCUCU	GAAGCCGAAUCUUUUCACGA	Cleavage	contig2832:3135:4522:-	1
Rhi-milR-2447	AG1IA_06039	2.5	11.27	1	20	1149	1168	UCGGGAAAAGGUUUGGCUCU	GAAUUCAAACCUUUUCCCGA	Cleavage	contig1582:20362:24557:+	1
Rhi-milR-2447	AG1IA_07207	4	11.928	1	20	61	80	UCGGGAAAAGGUUUGGCUCU	CGAGCCGAUCCUUUUCCCUC	Cleavage	contig2053:51623:53405:+	1
Rhi-milR-2447	AG1IA_05548	3.5	15.301	1	20	3193	3212	UCGGGAAAAGGUUUGGCUCU	AGAGCUAAAUUCUUUUUCGA	Translation	contig1434:3409:8929:-	1
Rhi-milR-2447	AG1IA_09165	3.5	19.117	1	20	756	775	UCGGGAAAAGGUUUGGCUCU	GGAGCCCGAUCUUUUCCUGC	Cleavage	contig3048:10449:13775:-	1
Rhi-milR-2447	AG1IA_01217	4	12.479	1	20	7	26	UCGGGAAAAGGUUUGGCUCU	AGAACCAAACUUGUUCCCGC	Cleavage	contig277:28:357:+	1
Rhi-milR-2447	AG1IA_06989	5	14.448	1	20	300	319	UCGGGAAAAGGUUUGGCUCU	AGAGCCGAUUCUUUUCCUUC	Cleavage	contig1972:12755:13547:-	1
Rhi-milR-2447	AG1IA_05350	4	19.005	1	20	28	47	UCGGGAAAAGGUUUGGCUCU	AGCGCCAGGCCUUUUGCCGG	Cleavage	contig1369:40841:42693:-	1
Rhi-milR-2447	AG1IA_00697	4	20.708	1	20	698	717	UCGGGAAAAGGUUUGGCUCU	AGAGCCGGAUCCUUUCCCAA	Translation	contig112:23:4918:-	1
Rhi-milR-2481	AG1IA_08209	3	20.443	1	19	574	592	UACUGUCUGCCUGGGUCUU	CAGACCUGGGCAGAUGGUA	Cleavage	contig2476:12789:15679:-	1
Rhi-milR-2481	AG1IA_00242	3.5	13.549	1	19	3070	3088	UACUGUCUGCCUGGGUCUU	AAGACCCAGGCGGACUUUA	Cleavage	contig40:26451:30530:+	1
Rhi-milR-2481	AG1IA_02686	4	21.308	1	19	526	544	UACUGUCUGCCUGGGUCUU	GAGGCUCAGGCGGGCGGUC	Cleavage	contig584:795:2321:-	1
Rhi-milR-263a	AG1IA_01858	4	16.374	1	24	500	526	AAUGGCACUGAAAGAAUUCA---CGGG	CCCGCUCUGAAUCCUUUCAAUGCGAUU	Cleavage	contig411:491:2111:+	1
Rhi-milR-263a	AG1IA_08023	4.5	13.83	1	24	727	750	AAUGGCACUGAAAGAAUUCACGGG	AAAGUGAAUUCUUUCAGUUUCACA	Cleavage	contig2330:20929:30425:-	1
Rhi-milR-263a	AG1IA_08309	3.5	21.042	1	24	618	641	AAUGGCACUGAAAGAAUUCACGGG	UUGGUCAGUUUUGUCAGUGCUAUU	Cleavage	contig2509:5793:10843:+	1
Rhi-milR-26a-5p	AG1IA_04669	4	18.548	1	22	462	483	UUCAAGUAAUCCAGGAUAGGCU	AGCAUGUCUUGGAUUGCUAGAA	Cleavage	contig1085:30:2326:-	1
Rhi-milR-26a-5p	AG1IA_03327	5	16.762	1	22	2765	2786	UUCAAGUAAUCCAGGAUAGGCU	GGUCCAUUUUGCAUGACUUGAG	Translation	contig779:4241:9867:-	1
Rhi-milR-26a-5p	AG1IA_01568	5	18.816	1	22	889	910	UUCAAGUAAUCCAGGAUAGGCU	GGCCUAACAUGGAUUAUUUGUG	Cleavage	contig327:5126:6820:-	1
Rhi-milR-26a-5p	AG1IA_09061	4	15.695	1	22	119	140	UUCAAGUAAUCCAGGAUAGGCU	CGCCUGUCCUCGCUUGUUUGAG	Translation	contig2956:3400:3679:-	1
Rhi-milR-26a-5p	AG1IA_00028	4.5	21.649	1	22	572	593	UUCAAGUAAUCCAGGAUAGGCU	CGCGUAGCUUGGGAUACUUGAG	Translation	contig11:4961:6903:+	1
Rhi-milR-26b	AG1IA_04669	4	18.548	1	22	462	483	UUCAAGUAAUCCAGGAUAGGUU	AGCAUGUCUUGGAUUGCUAGAA	Cleavage	contig1085:30:2326:-	1
Rhi-milR-26b	AG1IA_08267	4	19.096	1	22	2793	2814	UUCAAGUAAUCCAGGAUAGGUU	GAUUUAUUCUGGACUACUCGAG	Translation	contig2492:12253:17257:+	1
Rhi-milR-26b	AG1IA_03500	4	16.221	1	22	188	209	UUCAAGUAAUCCAGGAUAGGUU	UACUUAUGCCGGAUUAUUUGGG	Cleavage	contig802:79644:80840:-	1
Rhi-milR-26b	AG1IA_03150	4	17.911	1	22	164	185	UUCAAGUAAUCCAGGAUAGGUU	AAUCUUUCUUGGAAGACUUGAA	Translation	contig706:23771:25373:-	1
Rhi-milR-26b	AG1IA_01804	4.5	17.369	1	22	2400	2421	UUCAAGUAAUCCAGGAUAGGUU	GACUUCUCCUGGAUUACCUGGC	Cleavage	contig388:35017:39299:+	1
Rhi-milR-27b-3p	AG1IA_00164	5	19.926	1	21	171	191	UUCACAGUGGCUAAGUUCUGC	AAAGAGCCAGGCCAUUGUGGU	Cleavage	contig35:18378:19755:-	1
Rhi-milR-27b-3p	AG1IA_03597	4.5	20.718	1	21	1152	1172	UUCACAGUGGCUAAGUUCUGC	GUCGAGCUUAGCCGCUAUGAU	Cleavage	contig846:6830:10531:+	1
Rhi-milR-27b-3p	AG1IA_04658	5	19.149	1	21	237	257	UUCACAGUGGCUAAGUUCUGC	AGAGACCAUGGCCGUUGUCAA	Cleavage	contig1082:28823:30689:+	1
Rhi-milR-27b-3p	AG1IA_00169	3.5	20.059	1	21	4989	5009	UUCACAGUGGCUAAGUUCUGC	UCACGACUUCGCUGCUGUGAA	Cleavage	contig35:36303:46459:+	1
Rhi-milR-27b-3p	AG1IA_09962	3	15.189	1	21	117	137	UUCACAGUGGCUAAGUUCUGC	GGAGGAGUUAGCCACCGUGAA	Cleavage	contig4575:37:536:-	1
Rhi-milR-27b-3p	AG1IA_05348	3	14.826	1	21	747	767	UUCACAGUGGCUAAGUUCUGC	CAAGGACUUGGCCACUCUGAG	Cleavage	contig1369:33095:35875:-	1
Rhi-milR-27b-3p	AG1IA_00664	4	17.251	1	21	547	567	UUCACAGUGGCUAAGUUCUGC	UCGGUACUUAGCCUUUGUGAG	Cleavage	contig106:5093:7046:-	1
Rhi-milR-27b-3p	AG1IA_00422	4	21.644	1	21	745	765	UUCACAGUGGCUAAGUUCUGC	GCAGAGAUUAGUCACUGGGGA	Cleavage	contig65:75902:77800:+	1
Rhi-milR-27b-3p	AG1IA_05049	4.5	15.223	1	21	591	611	UUCACAGUGGCUAAGUUCUGC	GCAGCAUUUAGCCACUCUUAA	Cleavage	contig1261:3383:5879:-	1
Rhi-milR-2997-3p	AG1IA_06941	3.5	22.563	1	19	2110	2128	CAGCAGUUGGACAUGGGUU	AACCUGUAUUCAGCUGUUG	Cleavage	contig1963:16911:20254:+	1
Rhi-milR-2997-3p	AG1IA_06596	3.5	10.502	1	19	135	153	CAGCAGUUGGACAUGGGUU	AACCCAAGUUCAAUUGCGG	Cleavage	contig1795:7188:7428:-	1
Rhi-milR-2997-3p	AG1IA_04075	4	16.723	1	19	5421	5439	CAGCAGUUGGACAUGGGUU	GUGUCAUGUCCGACUGCUG	Cleavage	contig977:15367:22332:+	1
Rhi-milR-2997-3p	AG1IA_06856	3.5	22.921	1	19	2811	2829	CAGCAGUUGGACAUGGGUU	GAUCGAUGUCCAAUUGCUC	Cleavage	contig1903:5638:11573:+	1
Rhi-milR-2997-3p	AG1IA_02623	3.5	19.966	1	19	2421	2439	CAGCAGUUGGACAUGGGUU	GAUGCAUGUCCAACUGAUG	Cleavage	contig574:35092:38741:-	1
Rhi-milR-29a	AG1IA_06893	3.5	20.077	1	21	79	99	CUACCACCCUGAAAUCGGAUU	UUUUCGGGUUUGGGGUGGUGG	Cleavage	contig1932:101:493:-	1
Rhi-milR-29a	AG1IA_02206	4.5	19.506	1	21	449	469	CUACCACCCUGAAAUCGGAUU	AAUUUGAUGUCAUUGUGGUAG	Translation	contig486:191:1440:-	1
Rhi-milR-29a	AG1IA_01447	5	17.979	1	21	1480	1500	CUACCACCCUGAAAUCGGAUU	CCGCUGGUUUCCUGGUGGUAC	Translation	contig297:22969:26110:-	1
Rhi-milR-29b	AG1IA_04627	3.5	12.209	1	22	176	197	UAGCACCAUUUGAAAUCAGUGU	UCACUCUUUUCAAACGGUGCUA	Cleavage	contig1077:21956:24374:+	1
Rhi-milR-29b	AG1IA_00111	5	20.207	1	22	682	703	UAGCACCAUUUGAAAUCAGUGU	ACACUACUUUCAGAUGGUGCAU	Cleavage	contig28:12551:14959:-	1
Rhi-milR-29b	AG1IA_06954	4	21.514	1	22	92	113	UAGCACCAUUUGAAAUCAGUGU	CCGUUGGUUCUAGAUGGUGUUG	Cleavage	contig1964:33:351:+	1
Rhi-milR-29b	AG1IA_02896	4.5	22.206	1	22	1567	1588	UAGCACCAUUUGAAAUCAGUGU	ACCUUGGUUUCAGGUGGUGCAG	Cleavage	contig610:39062:41582:+	1
Rhi-milR-30e-5p	AG1IA_03427	2.5	21.606	1	24	278	301	UGUAAACAUCCUUGACUGGAAGCU	CGUCUCCAGUCACGGAUGUAUACA	Cleavage	contig795:859:4841:+	1
Rhi-milR-30e-5p	AG1IA_01479	4	22.241	1	24	1824	1848	UGUAAACAUCCUUGACUGGAA-GCU	AGCGUUCCACUUGGAGAUGUUUGCA	Translation	contig299:80982:83788:-	1
Rhi-milR-31	AG1IA_07934	5	15.682	1	23	266	288	AGGCAAGAUGCUGGCAUAGCUGU	ACACCUAUGUCAGUAACUUGGCG	Cleavage	contig2292:1415:2240:+	1
Rhi-milR-31	AG1IA_03253	3.5	14.425	1	23	1222	1244	AGGCAAGAUGCUGGCAUAGCUGU	GCACCUAUGCCAGCAUUUGGUCC	Cleavage	contig763:3363:5028:-	1
Rhi-milR-3126-5p	AG1IA_04862	3.5	17.576	1	20	4415	4434	UGAGGGAAAGAUGAAAAGCA	UGCUUUUCUUCAUUUCCUUG	Translation	contig1133:2794:8416:+	1
Rhi-milR-3126-5p	AG1IA_09399	3.5	13.618	1	20	3597	3616	UGAGGGAAAGAUGAAAAGCA	UGUUUUUGACUUUUCCUUCA	Translation	contig3258:7082:13290:+	1
Rhi-milR-3126-5p	AG1IA_02855	5	8.278	1	20	3537	3556	UGAGGGAAAGAUGAAAAGCA	AUCUUUUUUUUUUUCUUUCU	Cleavage	contig605:50890:55870:-	1
Rhi-milR-3126-5p	AG1IA_05265	3.5	14.243	1	20	1402	1421	UGAGGGAAAGAUGAAAAGCA	AGCUUUUUAUCGUUUUCUCC	Translation	contig1358:2933:5279:+	1
Rhi-milR-3126-5p	AG1IA_08659	4	10.599	1	20	68	87	UGAGGGAAAGAUGAAAAGCA	UGCUUUGUAUCUUUCAUUUA	Cleavage	contig2714:19392:19985:+	1
Rhi-milR-3126-5p	AG1IA_09670	4	7.409	1	20	12	31	UGAGGGAAAGAUGAAAAGCA	UUUUUUUCAUCUUUCCCACC	Cleavage	contig3737:45:517:-	1
Rhi-milR-3126-5p	AG1IA_02109	2.5	18.464	1	20	705	724	UGAGGGAAAGAUGAAAAGCA	CGCUUUCCAUCGUUCCUUCA	Translation	contig474:8630:14168:-	1
Rhi-milR-339	AG1IA_06451	3	16.184	1	25	345	370	UGACGCGCGCUACACUGACAG-AGCC	UGCUGCGGUCAAUGUAGUGCGCUUCA	Cleavage	contig1736:14598:17375:+	1
Rhi-milR-3477-3p	AG1IA_04277	4.5	20.974	1	24	799	823	UGCAGACUACUUGAAUGGGAA-CGG	ACGCUUCCUAUUCGAGGGGUUGGCA	Translation	contig1004:1712:3171:-	1
Rhi-milR-3477-3p	AG1IA_03116	4.5	18.823	1	24	1054	1078	UGCAGACUACUUGAAUGGGAA-CGG	CCGAUUCCGAUUCAAGAGGUCUACG	Translation	contig697:3:2697:-	1
Rhi-milR-3477-3p	AG1IA_05191	2.5	15.723	1	24	299	322	UGCAGACUACUUGAAUGGGAACGG	AACACCUCAUUCAAGUGGUUUGCC	Cleavage	contig1348:23644:25757:-	1
Rhi-milR-3526	AG1IA_00767	3.5	15.76	1	19	3972	3990	UUGAAGACUGAAGUGGAGA	UCUCCAUUUCAUGCUUCAA	Cleavage	contig141:7812:16334:-	1
Rhi-milR-3526	AG1IA_03427	4	17.379	1	19	986	1004	UUGAAGACUGAAGUGGAGA	ACUUCACAUCAGUCUUCGC	Cleavage	contig795:859:4841:+	1
Rhi-milR-3526	AG1IA_07832	2.5	16.899	1	19	2075	2093	UUGAAGACUGAAGUGGAGA	UCUCCGCUUCGGUCUUUGG	Cleavage	contig2248:72360:75677:-	1
Rhi-milR-3526	AG1IA_00720	4.5	21.664	1	19	1967	1985	UUGAAGACUGAAGUGGAGA	CUUCUGUUUCGGUCUUCAC	Cleavage	contig120:10175:15571:+	1
Rhi-milR-3526	AG1IA_05579	2.5	11.253	1	19	58	76	UUGAAGACUGAAGUGGAGA	CCUCCACUUCAGUUUUCAC	Cleavage	contig1438:29237:31270:-	1
Rhi-milR-3526	AG1IA_01518	4	12.156	1	19	544	562	UUGAAGACUGAAGUGGAGA	CCUCCAUUUCAGUCUCCAU	Cleavage	contig306:206:2219:-	1
Rhi-milR-3526	AG1IA_08301	4.5	18.702	1	19	1244	1262	UUGAAGACUGAAGUGGAGA	UCUUUACUACAGUUUCCAG	Translation	contig2505:118:4124:-	1
Rhi-milR-3526	AG1IA_08361	5	22.292	1	19	1253	1271	UUGAAGACUGAAGUGGAGA	UCUCUACUUCGGCCUUCCG	Cleavage	contig2539:14687:16950:+	1
Rhi-milR-3526	AG1IA_03444	3	18.923	1	19	2341	2359	UUGAAGACUGAAGUGGAGA	UCUCUGCUACAGUCUUUGA	Translation	contig799:4023:7893:-	1
Rhi-milR-3619-3p	AG1IA_01833	4	17.463	1	20	3770	3789	GGGAAUCCUGGGUGCUGUGG	CGUCGGCGUCCAGGAUUCUC	Cleavage	contig401:5624:12526:+	1
Rhi-milR-3619-3p	AG1IA_04785	3	11.79	1	20	484	503	GGGAAUCCUGGGUGCUGUGG	CCACAACACACAGGAUUUUC	Translation	contig1113:16460:18040:+	1
Rhi-milR-3619-3p	AG1IA_00861	4	17.283	1	20	3362	3381	GGGAAUCCUGGGUGCUGUGG	CCACAUCGCCUAGGGCUCCC	Cleavage	contig186:399:4845:+	1
Rhi-milR-3619-3p	AG1IA_03479	3	18.189	1	20	907	926	GGGAAUCCUGGGUGCUGUGG	GCGCAGCAUCCAGGAUCCUC	Cleavage	contig802:14557:16532:+	1
Rhi-milR-3840-5p	AG1IA_02709	5	19.698	1	21	1941	1961	AACGGGGUACUGUAAGCAGUA	UAUUGUAUACAUUAUCUCGUC	Translation	contig587:33286:36068:+	1
Rhi-milR-3840-5p	AG1IA_05754	4.5	13.963	1	21	2136	2156	AACGGGGUACUGUAAGCAGUA	CCCUGAUUACAGUGUUUCGCU	Cleavage	contig1483:9132:13146:-	1
Rhi-milR-3840-5p	AG1IA_01626	5	10.841	1	21	20	40	AACGGGGUACUGUAAGCAGUA	GAUUGUUUACAGUAUUUAGUA	Cleavage	contig344:4273:5353:+	1
Rhi-milR-3911	AG1IA_08079	3.5	18.526	1	23	779	801	UGUGAUGGAUCCGAGGUAGAGCA	CCUUCGACUUUGGAUCCAUCGCC	Cleavage	contig2399:9579:11890:-	1
Rhi-milR-3911	AG1IA_03405	3.5	22.173	1	23	990	1012	UGUGAUGGAUCCGAGGUAGAGCA	ACCUCUACCUUGGAGUCAUCGUG	Translation	contig790:9267:10623:-	1
Rhi-milR-3911	AG1IA_00170	4	14.225	1	23	733	755	UGUGAUGGAUCCGAGGUAGAGCA	AGCUCGACCUCAGAUCCUUUACA	Cleavage	contig35:46662:49743:+	1
Rhi-milR-3911	AG1IA_05925	4.5	20.777	1	23	1416	1442	UGUGAUGGAUCCGAGGUAGA----GCA	UGCCCCUUUUGUCUCGCCUCCAUCACC	Translation	contig1527:3642:6428:+	1
Rhi-milR-3911	AG1IA_07477	4.5	18.169	1	23	311	333	UGUGAUGGAUCCGAGGUAGAGCA	UGCUCUUGCUCGGGUUCAUCGUG	Cleavage	contig2158:16181:17693:+	1
Rhi-milR-3911	AG1IA_05149	4	20.015	1	23	348	370	UGUGAUGGAUCCGAGGUAGAGCA	GGUUGUGCUUCGGAUCGAUUACA	Cleavage	contig1332:1340:4745:+	1
Rhi-milR-3911	AG1IA_05119	4	22.102	1	23	64	86	UGUGAUGGAUCCGAGGUAGAGCA	UGCCCUACUUCGGUUCCAUUGUU	Translation	contig1301:10380:12788:+	1
Rhi-milR-4006c-5p	AG1IA_01104	3.5	14.039	1	20	269	288	UAGAACAAUGUAGAUAAGGG	CUCUUGUUUCCAUUGUUUUG	Translation	contig257:859:4923:+	1
Rhi-milR-4006c-5p	AG1IA_05385	4.5	22.28	1	20	469	488	UAGAACAAUGUAGAUAAGGG	CCCUUGGCUGCAUUAUUCUU	Cleavage	contig1385:6541:8685:-	1
Rhi-milR-4006c-5p	AG1IA_07879	5	19.946	1	20	845	864	UAGAACAAUGUAGAUAAGGG	UUGUUGUCUGCAUUGUUUCA	Cleavage	contig2264:8296:12341:-	1
Rhi-milR-4006c-5p	AG1IA_00251	4	15.032	1	20	926	945	UAGAACAAUGUAGAUAAGGG	CCCUGGUCGACAGUGUUCUA	Cleavage	contig43:3655:7901:-	1
Rhi-milR-4006c-5p	AG1IA_00536	3	6.498	1	20	31	50	UAGAACAAUGUAGAUAAGGG	UCUUUUUAUACAUUGUUUUA	Cleavage	contig80:11227:11551:-	1
Rhi-milR-4006c-5p	AG1IA_01965	4	18.347	1	20	418	437	UAGAACAAUGUAGAUAAGGG	UCCUUAUCUGCGUUAUUCGA	Cleavage	contig451:5596:7409:+	1
Rhi-milR-4006c-5p	AG1IA_08665	4.5	17.949	1	20	458	477	UAGAACAAUGUAGAUAAGGG	CUCUUCUUUGCAUUCUUCUG	Cleavage	contig2732:114:2134:-	1
Rhi-milR-4006c-5p	AG1IA_09075	3.5	18.327	1	20	992	1011	UAGAACAAUGUAGAUAAGGG	GCCUUAUCUACGUUGCUCAA	Cleavage	contig3005:9382:13383:-	1
Rhi-milR-4006c-5p	AG1IA_02687	5	19.297	1	20	1985	2004	UAGAACAAUGUAGAUAAGGG	GCCUUGCCUCUAUCGUUCUG	Translation	contig584:2858:7900:-	1
Rhi-milR-4035-3p	AG1IA_00545	3.5	22.449	1	20	553	572	ACAGACAUGGACAUUGCAGU	GCUGGGAUGGUCGUGUCUGU	Translation	contig84:9958:11932:-	1
Rhi-milR-4035-3p	AG1IA_03194	4.5	14.672	1	20	949	968	ACAGACAUGGACAUUGCAGU	AUUGCAAUGUUCAUCUUCGU	Cleavage	contig721:1:1822:+	1
Rhi-milR-4035-3p	AG1IA_03986	4.5	17.054	1	20	3538	3557	ACAGACAUGGACAUUGCAGU	AUUGCAACGUCUAUAUCUGG	Cleavage	contig956:13697:20837:-	1
Rhi-milR-4035-3p	AG1IA_08058	4.5	14.046	1	20	446	465	ACAGACAUGGACAUUGCAGU	AUUGCAAUGUUGGUGCUUGU	Translation	contig2389:21794:23037:+	1
Rhi-milR-4035-3p	AG1IA_06699	3	19.549	1	20	1124	1143	ACAGACAUGGACAUUGCAGU	GUUACAAGGUCCGUGUCUGU	Cleavage	contig1841:976:2418:-	1
Rhi-milR-4104-5p	AG1IA_04436	3	20.076	1	19	618	636	CGUGAAAUUGUUGAAAUGG	CCAUUUCAACAAUGUCGCC	Cleavage	contig1043:21708:26212:+	1
Rhi-milR-4104-5p	AG1IA_07677	2.5	10.664	1	19	243	261	CGUGAAAUUGUUGAAAUGG	CCACUUCAACAAUUUCGCC	Cleavage	contig2204:4549:6685:-	1
Rhi-milR-4104-5p	AG1IA_07549	4	16.573	1	19	2679	2697	CGUGAAAUUGUUGAAAUGG	GCAUUUCGAUGAUUUCUCG	Cleavage	contig2170:65:2962:-	1
Rhi-milR-4104-5p	AG1IA_07607	3.5	19.007	1	19	1057	1075	CGUGAAAUUGUUGAAAUGG	UCGUUUGGACAGUUUCAUG	Cleavage	contig2188:1473:3518:+	1
Rhi-milR-4104-5p	AG1IA_06835	2.5	21.34	1	19	1121	1139	CGUGAAAUUGUUGAAAUGG	UCAUUUCGAUGAUUUCGCG	Cleavage	contig1898:39880:43907:-	1
Rhi-milR-4104-5p	AG1IA_07253	4.5	19.944	1	19	995	1013	CGUGAAAUUGUUGAAAUGG	CCAUGUCGACAAUUUCGAA	Cleavage	contig2072:1828:4082:-	1
Rhi-milR-4153-3p	AG1IA_03244	2	21.855	1	19	1645	1663	AGCUCGCGUUGAUUACGUC	GACGUAGUUAGCGCGAGUU	Cleavage	contig759:46292:48462:-	1
Rhi-milR-4153-3p	AG1IA_02336	3.5	15.295	1	19	2221	2239	AGCUCGCGUUGAUUACGUC	GACGAGAUCAGCACGAGCU	Cleavage	contig521:49994:53074:-	1
Rhi-milR-4153-3p	AG1IA_00608	4	18.752	1	19	1072	1090	AGCUCGCGUUGAUUACGUC	GACGUUAUCAACGAGGGCA	Cleavage	contig91:38414:40070:+	1
Rhi-milR-4154-3p	AG1IA_07203	4.5	17.018	1	19	2771	2789	UUUGUUGGUUUCUAGAGUC	CACUCAAGAAACUAAAAGA	Cleavage	contig2053:31256:40574:+	1
Rhi-milR-4154-3p	AG1IA_04025	3	17.319	1	19	2192	2210	UUUGUUGGUUUCUAGAGUC	GGCUCUUGGGAUCAACAAA	Cleavage	contig969:1778:6428:-	1
Rhi-milR-4154-3p	AG1IA_04948	4	18.068	1	19	174	192	UUUGUUGGUUUCUAGAGUC	AGCUUUCGAAACUAACGAA	Cleavage	contig1222:7212:9312:+	1
Rhi-milR-4154-3p	AG1IA_01876	4	17.669	1	19	1321	1339	UUUGUUGGUUUCUAGAGUC	AAUUCUGGAAACUGGCGAA	Cleavage	contig429:8340:12602:+	1
Rhi-milR-4154-3p	AG1IA_08832	3	18.852	1	19	495	513	UUUGUUGGUUUCUAGAGUC	GACUCCAGGAACCGAUAAG	Cleavage	contig2851:13794:15525:+	1
Rhi-milR-4154-3p	AG1IA_05765	5	22.537	1	19	1353	1371	UUUGUUGGUUUCUAGAGUC	GAGCCUAGAAGCUGGCGAG	Cleavage	contig1483:55991:58184:-	1
Rhi-milR-4154-3p	AG1IA_04228	4	18.288	1	19	100	118	UUUGUUGGUUUCUAGAGUC	GGCUCUGGAAACAAAAAAA	Cleavage	contig996:210:1073:-	1
Rhi-milR-4154-3p	AG1IA_06398	3.5	16.126	1	19	957	975	UUUGUUGGUUUCUAGAGUC	AACUCUGGAAGCCAGCAAU	Cleavage	contig1716:1088:3722:-	1
Rhi-milR-4154-3p	AG1IA_07521	4	16.741	1	19	763	781	UUUGUUGGUUUCUAGAGUC	GACUUUGGAAACCAGGAAU	Cleavage	contig2164:2584:5183:-	1
Rhi-milR-4154-3p	AG1IA_09421	3.5	11.88	1	19	67	85	UUUGUUGGUUUCUAGAGUC	GAUUCUAGAAAUUUACAAG	Cleavage	contig3271:580:1031:-	1
Rhi-milR-4154-3p	AG1IA_09958	3.5	10.609	1	19	660	678	UUUGUUGGUUUCUAGAGUC	GCCUCUAGAAACUGAUAAU	Cleavage	contig4566:1:1008:-	1
Rhi-milR-4154-3p	AG1IA_02528	3.5	15.513	1	19	2133	2151	UUUGUUGGUUUCUAGAGUC	GGUUCUGGAAGCCAAUAAU	Cleavage	contig542:13252:18245:+	1
Rhi-milR-4154-3p	AG1IA_05516	4	15.106	1	19	3261	3279	UUUGUUGGUUUCUAGAGUC	CGUUCUAGAAACCGAGAAA	Cleavage	contig1431:12929:17932:+	1
Rhi-milR-4154-3p	AG1IA_02945	3.5	18.094	1	19	315	333	UUUGUUGGUUUCUAGAGUC	GAUUCAAGAAGCCAGCGGA	Cleavage	contig628:27288:30652:-	1
Rhi-milR-4154-3p	AG1IA_04847	3.5	22.364	1	19	213	231	UUUGUUGGUUUCUAGAGUC	GAUUCUUGAAACCCACGAA	Cleavage	contig1128:8535:11027:-	1
Rhi-milR-4154-3p	AG1IA_05728	4	21.075	1	19	582	600	UUUGUUGGUUUCUAGAGUC	AGCUCUGGAAACCGAGAAA	Cleavage	contig1479:1542:5273:+	1
Rhi-milR-4206-3p	AG1IA_01873	4	20.213	1	20	309	328	CGAUUGAAUGGCUUAGUGAG	CUUACUAGGGCAUUUAUUCG	Translation	contig429:935:4516:+	1
Rhi-milR-4206-3p	AG1IA_06638	3.5	13.621	1	20	730	749	CGAUUGAAUGGCUUAGUGAG	UACAUUAUGUCAUUCGAUCG	Cleavage	contig1823:32420:35458:+	1
Rhi-milR-4206-3p	AG1IA_10028	3.5	11.683	1	20	187	206	CGAUUGAAUGGCUUAGUGAG	AUCACUCAGCCGUUCGAACG	Cleavage	contig4795:41:660:-	1
Rhi-milR-4206-3p	AG1IA_10248	3.5	18.688	1	20	111	130	CGAUUGAAUGGCUUAGUGAG	CUUGCUGAGCCGUUUGGUCG	Cleavage	contig5520:19:680:-	1
Rhi-milR-4206-3p	AG1IA_06286	4	21.169	1	20	274	293	CGAUUGAAUGGCUUAGUGAG	CUCGCUGAGCCAUUUGGUUC	Cleavage	contig1656:35927:41385:-	1
Rhi-milR-4206-3p	AG1IA_02746	4	18.841	1	20	2436	2455	CGAUUGAAUGGCUUAGUGAG	CUCACAAGGCCACUCAAUCA	Cleavage	contig598:53:3387:-	1
Rhi-milR-4206-3p	AG1IA_08343	4	18.666	1	20	3667	3686	CGAUUGAAUGGCUUAGUGAG	GUUACUGGGCCAUUCAAUAU	Cleavage	contig2526:24:6077:-	2
Rhi-milR-4206-3p	AG1IA_08343	4	19.365	1	20	2408	2427	CGAUUGAAUGGCUUAGUGAG	UUCAAAAAGCCAUUCGAGCG	Cleavage	contig2526:24:6077:-	2
Rhi-milR-4206-3p	AG1IA_02523	5	14.058	1	20	1222	1241	CGAUUGAAUGGCUUAGUGAG	CACACCAACCUAUUAAAUCG	Cleavage	contig542:1418:3930:-	1
Rhi-milR-4206-3p	AG1IA_05891	4	19.553	1	20	1629	1648	CGAUUGAAUGGCUUAGUGAG	AACGCUAAGCCGUUCAACUG	Cleavage	contig1519:212:4615:+	1
Rhi-milR-423-3p	AG1IA_02876	3.5	18.514	1	23	475	497	AGCUCGGUCUGAGGCCCCUCAGU	GAUGAGUGGACUCAGGCCGAGCA	Cleavage	contig608:2005:2738:-	1
Rhi-milR-423-3p	AG1IA_09400	3	22.719	1	23	328	350	AGCUCGGUCUGAGGCCCCUCAGU	UUUGAGGGCGUUCAGAUCGAGCU	Cleavage	contig3259:94:809:-	1
Rhi-milR-423-3p	AG1IA_07639	3.5	21.08	1	23	79	101	AGCUCGGUCUGAGGCCCCUCAGU	ACAGAGGGGCCUCAUAUCGAUUU	Translation	contig2194:55949:56956:+	1
Rhi-milR-4577	AG1IA_10096	4.5	22.666	1	24	117	140	GGCGAGAGACCGAUAGCGAACAAG	CGUGUUUGCUAUCGGCCUUAUGCU	Translation	contig5017:201:732:-	1
Rhi-milR-4577	AG1IA_03009	4	19.398	1	24	613	638	GGCGAGAGACCGAUAGCGAACA--AG	CUGGUGUUUGAUAUCGGUAUCUCGUU	Cleavage	contig670:14030:17136:+	1
Rhi-milR-4577	AG1IA_04670	4	13.6	1	23	1	23	GGCGAGAGACCGAUAGCGAACAA	AUGUCUGCUCUCGGUCUCUCUCC	Cleavage	contig1085:2579:4780:+	1
Rhi-milR-4577	AG1IA_05598	3.5	16.74	1	24	2208	2231	GGCGAGAGACCGAUAGCGAACAAG	GCUGCUCGGUAUCGGUCUCUCGGG	Cleavage	contig1440:52:2956:+	1
Rhi-milR-467d-5p	AG1IA_08016	4.5	15.337	1	20	1099	1118	UAAGUGACGCGCAUGAAUGG	GACGUCAUGCGCGUCACUCA	Cleavage	contig2326:110:5396:+	1
Rhi-milR-467d-5p	AG1IA_07260	3.5	16.677	1	20	384	403	UAAGUGACGCGCAUGAAUGG	CCAUUUUUGUGCGUCACUGA	Cleavage	contig2072:19748:23922:-	1
Rhi-milR-467d-5p	AG1IA_01907	2.5	13	1	20	730	749	UAAGUGACGCGCAUGAAUGG	GCAUUCGUGCUCGUCGUUUA	Translation	contig438:13549:14950:-	1
Rhi-milR-467d-5p	AG1IA_00272	3.5	17.026	1	20	967	986	UAAGUGACGCGCAUGAAUGG	UCAUUCAUGCUCGCCGCUUG	Translation	contig48:512:3063:-	1
Rhi-milR-504	AG1IA_09124	5	22.57	1	19	1752	1770	GCCCCUGGUCGUACUCAUA	UAUGAAUAUGAACAUGGGU	Cleavage	contig3032:15105:17627:-	1
Rhi-milR-504	AG1IA_04724	3.5	15.704	1	19	1065	1083	GCCCCUGGUCGUACUCAUA	UAUAAGUUCGACCAGGGCC	Cleavage	contig1097:2534:4103:-	1
Rhi-milR-504	AG1IA_05745	4	18.268	1	19	111	129	GCCCCUGGUCGUACUCAUA	UGUGAAUAUGACUGGGGGA	Cleavage	contig1482:17813:26023:-	1
Rhi-milR-504	AG1IA_08508	3.5	21.425	1	19	1135	1153	GCCCCUGGUCGUACUCAUA	UAUGGAUACGAUCAGGAGC	Cleavage	contig2630:5610:8391:-	1
Rhi-milR-5045	AG1IA_02669	5	21.258	1	19	234	252	GGGUAAAGGAUUGGCUCUA	UGGUGCUGAUCCUGUACCA	Cleavage	contig581:57278:59778:+	1
Rhi-milR-5045	AG1IA_07207	4	12.027	1	19	60	78	GGGUAAAGGAUUGGCUCUA	GCGAGCCGAUCCUUUUCCC	Cleavage	contig2053:51623:53405:+	1
Rhi-milR-5045	AG1IA_00711	3	18.711	1	19	614	632	GGGUAAAGGAUUGGCUCUA	UAGAGCUUAUCCUCUACCC	Cleavage	contig117:6888:8951:-	1
Rhi-milR-5045	AG1IA_02685	3.5	17.374	1	19	417	435	GGGUAAAGGAUUGGCUCUA	GAGAGUGAGUCCUUUAUCC	Cleavage	contig584:54:735:-	1
Rhi-milR-5045	AG1IA_03388	4	19.131	1	19	536	554	GGGUAAAGGAUUGGCUCUA	GGGAGCAAAUCGUUUACCC	Cleavage	contig788:28015:29198:+	1
Rhi-milR-5045	AG1IA_03492	4.5	17.352	1	19	1371	1389	GGGUAAAGGAUUGGCUCUA	UGGAGCCAGUUCGUUGCCA	Cleavage	contig802:48930:52635:-	1
Rhi-milR-5045	AG1IA_06989	4	12.507	1	19	299	317	GGGUAAAGGAUUGGCUCUA	AAGAGCCGAUUCUUUUCCU	Cleavage	contig1972:12755:13547:-	1
Rhi-milR-5045	AG1IA_08557	4.5	12.784	1	19	298	316	GGGUAAAGGAUUGGCUCUA	UCAAUCCAAUCUUUUACCC	Cleavage	contig2651:6:457:+	1
Rhi-milR-5045	AG1IA_08974	3	21.409	1	19	1952	1970	GGGUAAAGGAUUGGCUCUA	UACGGCAAAUUCUUUACCC	Cleavage	contig2908:13377:16409:+	1
Rhi-milR-5045	AG1IA_03875	4.5	21.911	1	19	261	279	GGGUAAAGGAUUGGCUCUA	UCUGGCCGAUCUUUUACCC	Cleavage	contig934:2627:6828:+	1
Rhi-milR-5045	AG1IA_07198	4	20.445	1	19	1237	1255	GGGUAAAGGAUUGGCUCUA	AAGAGCCAGUCAUUUAUUC	Cleavage	contig2053:11733:14263:+	1
Rhi-milR-5094	AG1IA_00400	3.5	14.927	1	22	233	254	AAUUCAGUGAAUCAUUGAAUCU	UGAAUCGAUGGUUUAUUGGAUU	Cleavage	contig65:3685:8192:+	1
Rhi-milR-5094	AG1IA_05200	3	14.383	1	22	59	80	AAUUCAGUGAAUCAUUGAAUCU	CGGUUCAGUCAUACAUUGAAUU	Translation	contig1348:47947:51605:+	1
Rhi-milR-5101	AG1IA_05196	3.5	22.268	1	20	263	282	UUUGUUUGACUUGCUUGCAG	UUGCAACUGAGUUGAACAAG	Cleavage	contig1348:35539:36012:-	1
Rhi-milR-5101	AG1IA_02027	2	22.7	1	20	3126	3145	UUUGUUUGACUUGCUUGCAG	CUGCGAGCAAGUCAUACAAA	Cleavage	contig461:5:7358:-	1
Rhi-milR-5101	AG1IA_06101	4	16.866	1	20	1610	1629	UUUGUUUGACUUGCUUGCAG	CUGCAAUCAAGUCGGGUAAU	Cleavage	contig1597:41617:48632:-	1
Rhi-milR-5101	AG1IA_02010	5	18.835	1	20	897	916	UUUGUUUGACUUGCUUGCAG	AUCCGGGCAACUCGAGCAAC	Translation	contig457:544:2020:-	1
Rhi-milR-5101	AG1IA_08924	4	22.525	1	20	641	660	UUUGUUUGACUUGCUUGCAG	CUGCAAGCGAGACGAGCGAU	Translation	contig2886:8425:10446:+	1
Rhi-milR-5101	AG1IA_04885	3.5	16.64	1	20	1952	1971	UUUGUUUGACUUGCUUGCAG	CUGCAGGCGUGUCAAAUAAU	Translation	contig1143:9:3583:-	1
Rhi-milR-5101	AG1IA_04281	3	11.968	1	20	252	271	UUUGUUUGACUUGCUUGCAG	ACGCAAGCAAGUUGAACAGG	Cleavage	contig1004:9299:10050:+	1
Rhi-milR-5101	AG1IA_03649	5	15.621	1	20	948	967	UUUGUUUGACUUGCUUGCAG	AAAAGAGCAAAUCAAACAGA	Translation	contig861:10912:12719:+	1
Rhi-milR-5101	AG1IA_09771	3.5	14.15	1	20	617	636	UUUGUUUGACUUGCUUGCAG	UUGUAAGCAGGUCAGACGCA	Cleavage	contig4018:564:2457:-	1
Rhi-milR-5101	AG1IA_04902	3.5	16.803	1	20	29	48	UUUGUUUGACUUGCUUGCAG	UCGCGAGCGAGUUGAACAAG	Cleavage	contig1173:1475:2701:+	1
Rhi-milR-532-5p	AG1IA_00165	4.5	10.729	1	22	237	258	CAUGCCUUGAGUGUAGGACCGU	AUGGCCUUGUAUUCAAAGCAUG	Cleavage	contig35:19811:25458:-	1
Rhi-milR-532-5p	AG1IA_04245	4.5	14.403	1	22	1184	1205	CAUGCCUUGAGUGUAGGACCGU	GGCGUGCUAUGCUCAAGUCAUA	Cleavage	contig999:474:2596:+	1
Rhi-milR-5398-3p	AG1IA_04025	3.5	17.077	1	21	2553	2573	ACAUAACUAGGAUUGACAGAU	AUCUGUCGAUCCUAGUCGUGA	Cleavage	contig969:1778:6428:-	1
Rhi-milR-5398-3p	AG1IA_07678	4.5	16.697	1	21	774	794	ACAUAACUAGGAUUGACAGAU	AUCUUUCGUUCCUGGUUAUUU	Cleavage	contig2205:10:1440:+	1
Rhi-milR-5398-3p	AG1IA_02408	4	17.269	1	21	1110	1130	ACAUAACUAGGAUUGACAGAU	AUUUGUUACUCGUAGUUAUGC	Translation	contig526:71967:76940:-	1
Rhi-milR-5398-3p	AG1IA_02936	5	18.371	1	21	1017	1037	ACAUAACUAGGAUUGACAGAU	AUUUGUCAAUUCCAGUUGCGA	Translation	contig627:728:2712:+	1
Rhi-milR-5398-3p	AG1IA_07116	4.5	14.645	1	21	2165	2185	ACAUAACUAGGAUUGACAGAU	CUCUGUCAAUUUCAGAUAUGG	Translation	contig2016:11967:16618:+	1
Rhi-milR-5398-3p	AG1IA_08002	3.5	13.946	1	21	1092	1112	ACAUAACUAGGAUUGACAGAU	CACUGUCGAUCCUAGCUAUUU	Cleavage	contig2321:167:1710:+	1
Rhi-milR-5398-3p	AG1IA_01468	5	16.781	1	21	681	701	ACAUAACUAGGAUUGACAGAU	AUCUGUCGAUGUUAUUUUUGU	Translation	contig299:37885:41407:+	1
Rhi-milR-5398-3p	AG1IA_09510	3.5	19.858	1	21	2079	2099	ACAUAACUAGGAUUGACAGAU	CCCUGUCUAUUCUGGUUAUAU	Cleavage	contig3382:3242:8410:+	1
Rhi-milR-5398-3p	AG1IA_00105	3.5	10.289	1	21	326	346	ACAUAACUAGGAUUGACAGAU	CGCUGUCAAGCCUAGUUAUCC	Cleavage	contig27:7249:9166:-	1
Rhi-milR-5398-5p	AG1IA_08144	3.5	19.162	1	20	610	629	CUGUUAGAGCUCGGCACUUC	GAUGUGGCGAUCUUUAACAG	Translation	contig2460:31423:33278:-	1
Rhi-milR-5398-5p	AG1IA_01386	4	17.17	1	20	861	880	CUGUUAGAGCUCGGCACUUC	GAAGCGCCGACCUGUGACAG	Translation	contig290:34735:35876:-	1
Rhi-milR-5398-5p	AG1IA_04394	4.5	19.893	1	20	3623	3642	CUGUUAGAGCUCGGCACUUC	AAAUUGACGAGCUUCAGCAG	Cleavage	contig1035:21384:28146:+	1
Rhi-milR-5398-5p	AG1IA_07890	4	21.959	1	20	295	314	CUGUUAGAGCUCGGCACUUC	GAUGUGUGGAGUUUUAACGG	Cleavage	contig2280:22263:25191:-	1
Rhi-milR-5398-5p	AG1IA_00821	3	22.352	1	20	59	78	CUGUUAGAGCUCGGCACUUC	GAAUUGCCGAGCUCGAGCAG	Cleavage	contig151:13161:13843:-	1
Rhi-milR-5398-5p	AG1IA_04010	3.5	18.51	1	20	2038	2057	CUGUUAGAGCUCGGCACUUC	GAGGUGCUGAGUUUUAAUAA	Cleavage	contig967:1289:5235:+	1
Rhi-milR-5398-5p	AG1IA_02868	2.5	14.516	1	20	42	61	CUGUUAGAGCUCGGCACUUC	GGAGUUCCGAGUUUUAACAG	Cleavage	contig607:22813:23667:-	1
Rhi-milR-5398-5p	AG1IA_01680	4	21.684	1	20	897	916	CUGUUAGAGCUCGGCACUUC	GAAGUCUCGGGGUUUAGCAG	Translation	contig364:855:4838:-	1
Rhi-milR-5448	AG1IA_06450	2.5	17.128	1	25	2118	2142	GAGCAUGUCUGUUUGAGUAUCAUGA	CCAUGGUACUCAAAUGGAUAUGUUU	Cleavage	contig1736:40:12820:-	1
Rhi-milR-5448	AG1IA_04181	4.5	17.108	1	25	535	559	GAGCAUGUCUGUUUGAGUAUCAUGA	UCAAGAAGUUCGAAUGGACAUGCUA	Cleavage	contig988:22858:25641:-	1
Rhi-milR-5448	AG1IA_07511	4	17.457	1	25	4672	4696	GAGCAUGUCUGUUUGAGUAUCAUGA	UCAAGAUACCCAAGCACAGAUGCUC	Translation	contig2161:9998:16777:+	1
Rhi-milR-596	AG1IA_04590	4	19.706	1	19	721	739	ACCUGCGCUGGCCCUCGGG	CACGAGGGCCAGCGAAUGU	Cleavage	contig1067:9499:10946:+	1
Rhi-milR-596	AG1IA_01034	4.5	17.113	1	19	2056	2074	ACCUGCGCUGGCCCUCGGG	UAUGGGGGCUGGCGCGGGU	Cleavage	contig241:2512:5424:-	1
Rhi-milR-6317	AG1IA_05824	3.5	22.77	1	19	677	695	GUGAACCUGCGGAAGGAUC	GAUUCUUCCUCGGGUUGAC	Translation	contig1507:5825:9976:+	1
Rhi-milR-6317	AG1IA_08717	3	13.278	1	19	1672	1690	GUGAACCUGCGGAAGGAUC	AAUCCUACGGCAGGUUCAC	Translation	contig2771:2638:7399:+	1
Rhi-milR-6317	AG1IA_03671	2	18.601	1	19	687	705	GUGAACCUGCGGAAGGAUC	GAUCUUGUCGCAGGUUCAC	Cleavage	contig867:18733:19988:-	1
Rhi-milR-6317	AG1IA_04451	3	22.348	1	19	433	451	GUGAACCUGCGGAAGGAUC	GAACUUUACGUAGGUUCAC	Cleavage	contig1044:22336:23730:-	1
Rhi-milR-6317	AG1IA_02891	4.5	13.094	1	19	517	535	GUGAACCUGCGGAAGGAUC	AUUUCUUCCGUAGGUGCAC	Cleavage	contig610:19758:21734:+	1
Rhi-milR-6317	AG1IA_01707	4	22.477	1	19	3707	3725	GUGAACCUGCGGAAGGAUC	UAUUUCUCCGCAGGUUCAA	Cleavage	contig367:2873:8371:+	1
Rhi-milR-6317	AG1IA_06524	3.5	17.38	1	19	2982	3000	GUGAACCUGCGGAAGGAUC	GAUCCUUUUGGACGUUCAC	Translation	contig1767:7817:19547:-	1
Rhi-milR-6317	AG1IA_04225	4.5	21.124	1	19	1283	1301	GUGAACCUGCGGAAGGAUC	GAUUCUUCCGUGUGUUCGG	Cleavage	contig995:26010:29134:+	1
Rhi-milR-6317	AG1IA_01507	4	21.6	1	19	3009	3027	GUGAACCUGCGGAAGGAUC	GAUCUUUUUGCGGGUACAU	Cleavage	contig304:48769:58110:-	1
Rhi-milR-6317	AG1IA_08286	4.5	14.602	1	19	484	502	GUGAACCUGCGGAAGGAUC	GAUCCUUCUGCGGAUGCGC	Cleavage	contig2496:6986:7853:+	1
Rhi-milR-6317	AG1IA_07889	3.5	20.518	1	19	2944	2962	GUGAACCUGCGGAAGGAUC	GAUCCUUUUGCAGAUUCAA	Cleavage	contig2280:15415:20234:-	1
Rhi-milR-6734-5p	AG1IA_03349	5	20.349	1	23	757	779	UUGAGGGUGUAGAAUAAGUGGGA	UGCCACUUUGUUUGCAGCCUCGA	Cleavage	contig780:51462:55534:-	1
Rhi-milR-6734-5p	AG1IA_00190	2.5	18.035	1	23	1382	1404	UUGAGGGUGUAGAAUAAGUGGGA	UUGCACUUGUUAUGCACUCUCAA	Cleavage	contig36:35097:38210:-	1
Rhi-milR-6734-5p	AG1IA_08954	5	17.493	1	23	1619	1641	UUGAGGGUGUAGAAUAAGUGGGA	UCCCCCUUGUCUUACAUCCUUAC	Cleavage	contig2904:26140:28015:+	1
Rhi-milR-6764-3p	AG1IA_02408	3.5	20.038	1	19	988	1006	UCCGGUGCUUUCUUGACAG	UUGCCAAGAAAGUACCGAA	Cleavage	contig526:71967:76940:-	1
Rhi-milR-6764-3p	AG1IA_06413	3.5	22.625	1	19	1868	1886	UCCGGUGCUUUCUUGACAG	UUGACGAGAAAACACCGGA	Cleavage	contig1724:2229:5641:-	1
Rhi-milR-6764-3p	AG1IA_05285	3.5	17.837	1	19	1673	1691	UCCGGUGCUUUCUUGACAG	CAGUCAAGAGGGUACUGGG	Cleavage	contig1359:16279:19488:+	1
Rhi-milR-6764-3p	AG1IA_01366	5	16.226	1	19	599	617	UCCGGUGCUUUCUUGACAG	CAGCCAAGAAGGCACCAGU	Cleavage	contig289:62595:64184:+	1
Rhi-milR-6764-3p	AG1IA_05064	2.5	17.063	1	19	1388	1406	UCCGGUGCUUUCUUGACAG	UUUUCAAGGAAGCACUGGA	Cleavage	contig1265:2739:5577:+	2
Rhi-milR-6764-3p	AG1IA_05064	4.5	21.589	1	19	155	173	UCCGGUGCUUUCUUGACAG	UUUUCAAGUCGGCACUGGA	Translation	contig1265:2739:5577:+	2
Rhi-milR-6764-3p	AG1IA_05853	3	20.01	1	19	77	95	UCCGGUGCUUUCUUGACAG	AUGUCAAGAAAGCACAGGG	Cleavage	contig1513:7725:10670:+	1
Rhi-milR-6764-3p	AG1IA_07729	3.5	21.117	1	19	587	605	UCCGGUGCUUUCUUGACAG	CUGUUAAGGAGGUACCUGA	Cleavage	contig2224:66003:66891:-	1
Rhi-milR-6764-3p	AG1IA_10480	4.5	17.052	1	19	88	106	UCCGGUGCUUUCUUGACAG	CUCUCGGGAAAGCACCGAC	Cleavage	contig6420:24:503:+	1
Rhi-milR-6764-3p	AG1IA_05767	3	18.844	1	19	1904	1922	UCCGGUGCUUUCUUGACAG	CUAUCAAGGAAGCGUUGGA	Cleavage	contig1483:61848:64581:+	1
Rhi-milR-6764-3p	AG1IA_07653	3	18.444	1	19	368	386	UCCGGUGCUUUCUUGACAG	UUGUCAAGCAAGAACCGGA	Translation	contig2199:6345:7081:+	1
Rhi-milR-6764-3p	AG1IA_00026	2.5	20.855	1	19	1778	1796	UCCGGUGCUUUCUUGACAG	CUGUUCAGGAAGUACCGGA	Cleavage	contig11:663:3065:+	1
Rhi-milR-6899-5p	AG1IA_02003	4	22.085	1	24	1891	1917	AGCAGAACUGGCGAUGCGGG---AUGA	UCGUGGCCUCGCAGCGUCGGUACUGCU	Cleavage	contig456:3649:7261:-	1
Rhi-milR-6899-5p	AG1IA_06548	4	15.938	1	24	82	105	AGCAGAACUGGCGAUGCGGGAUGA	AUGUCUCGUAUCUCUACUUCUGCU	Cleavage	contig1778:7223:8759:+	1
Rhi-milR-6899-5p	AG1IA_06273	4.5	12.389	1	24	1646	1669	AGCAGAACUGGCGAUGCGGGAUGA	ACAUCCCGCUUCCCCAGCUCUGCG	Cleavage	contig1655:13028:15950:+	1
Rhi-milR-694	AG1IA_03827	5	15.45	1	22	1882	1903	CUGAAAAUGUAUGGCGCUCAAG	CUUGGGUUUGAUACACUUUCAG	Cleavage	contig918:2629:6267:-	1
Rhi-milR-694	AG1IA_06041	3.5	20.885	1	22	180	201	CUGAAAAUGUAUGGCGCUCAAG	GUUGAGCGCGGGAGAUUUUCAG	Translation	contig1584:1487:2198:-	1
Rhi-milR-694	AG1IA_06832	4.5	22.617	1	22	1232	1253	CUGAAAAUGUAUGGCGCUCAAG	CUGGGGUGUUGUACUUUUUCGG	Cleavage	contig1898:31548:35946:+	1
Rhi-milR-694	AG1IA_01120	4.5	21.065	1	22	882	903	CUGAAAAUGUAUGGCGCUCAAG	AUUGGUCGCUAUGCGUCUUCAG	Cleavage	contig264:8620:11494:-	1
Rhi-milR-694	AG1IA_07184	3	19.478	1	22	271	292	CUGAAAAUGUAUGGCGCUCAAG	AGCGAGCUCCGUACGUUUUUGG	Cleavage	contig2048:10303:13167:-	1
Rhi-milR-6960-5p	AG1IA_03862	4	16.988	1	19	870	888	CAGGUGGGGAGUUUGGCUG	UAGCCAAAUUCCUUGCUUU	Cleavage	contig929:3183:8738:-	1
Rhi-milR-6960-5p	AG1IA_08890	4.5	19.568	1	19	2009	2027	CAGGUGGGGAGUUUGGCUG	UGGCCAAACUUUCCACCAA	Cleavage	contig2876:25165:29727:-	1
Rhi-milR-6960-5p	AG1IA_06567	3.5	17.82	1	19	449	467	CAGGUGGGGAGUUUGGCUG	CGGCCAAGUUCCCCAUAUG	Cleavage	contig1783:1366:3999:+	1
Rhi-milR-6960-5p	AG1IA_05611	4	22.903	1	19	977	995	CAGGUGGGGAGUUUGGCUG	AAGCUGGGCUUUCCACCUG	Cleavage	contig1443:17727:20660:+	1
Rhi-milR-6960-5p	AG1IA_01046	3.5	18.036	1	19	2873	2891	CAGGUGGGGAGUUUGGCUG	UAGCCGAACUCCCCAGCUC	Cleavage	contig246:18095:22252:+	1
Rhi-milR-6960-5p	AG1IA_02218	3	14.663	1	19	695	713	CAGGUGGGGAGUUUGGCUG	CGGCCAAACUCUCCGUCUU	Cleavage	contig489:21:1470:-	1
Rhi-milR-6960-5p	AG1IA_07405	4.5	15.402	1	19	782	800	CAGGUGGGGAGUUUGGCUG	CAGCCAAGCUCCCCUCCCC	Cleavage	contig2126:17087:19837:-	1
Rhi-milR-6960-5p	AG1IA_09218	5	15.01	1	19	455	473	CAGGUGGGGAGUUUGGCUG	CACCCAAUCUCACCGCCUA	Cleavage	contig3089:2731:4344:+	1
Rhi-milR-6960-5p	AG1IA_09809	4	21.427	1	19	176	194	CAGGUGGGGAGUUUGGCUG	CAGCCAGGCUCUUUACUUA	Cleavage	contig4126:151:710:-	1
Rhi-milR-6960-5p	AG1IA_06427	3	20.202	1	19	1873	1891	CAGGUGGGGAGUUUGGCUG	CAGCUAUGCUCUCCGCCUG	Cleavage	contig1726:1961:6650:+	1
Rhi-milR-6960-5p	AG1IA_06912	4.5	14.714	1	19	728	746	CAGGUGGGGAGUUUGGCUG	UUCCCAAACUCCCCGCCUC	Cleavage	contig1943:30484:33731:-	1
Rhi-milR-6960-5p	AG1IA_07702	3.5	17.78	1	19	443	461	CAGGUGGGGAGUUUGGCUG	AAGUCAAACACUUCACCUG	Translation	contig2224:8:1671:+	1
Rhi-milR-7137-5p	AG1IA_04980	5	20.282	1	25	690	714	ACGGGGGAACUCACCAGGUCCAGAC	GUCAGGAUCUGAUGAGAACUCUCGU	Translation	contig1227:359:3112:-	1
Rhi-milR-71-3p	AG1IA_00511	4.5	20.467	1	22	306	327	UCUCACUACUUUGUCUUUGGCG	GGCCAAGGACAAGGAGGCGAGA	Cleavage	contig77:5511:6104:-	1
Rhi-milR-71-3p	AG1IA_05770	5	20.474	1	22	450	471	UCUCACUACUUUGUCUUUGGCG	AGUCAAGGACGAAGCAGUGAUU	Cleavage	contig1495:1211:3031:-	1
Rhi-milR-7193-3p	AG1IA_04364	4	22.169	1	21	467	487	GGCUGUUAGAGCUCGGCACUU	ACUGGCCGGGCUCUGAUAGCU	Cleavage	contig1027:46731:49147:+	1
Rhi-milR-7193-3p	AG1IA_04366	4	17.764	1	21	4706	4726	GGCUGUUAGAGCUCGGCACUU	ACUGGCCGGGCUCUGAUAGCU	Cleavage	contig1027:50514:57397:-	1
Rhi-milR-7193-3p	AG1IA_07461	4.5	20.243	1	21	597	617	GGCUGUUAGAGCUCGGCACUU	AGGUGUUGGCCUUUAUCAGCC	Cleavage	contig2135:703:2492:+	1
Rhi-milR-7193-3p	AG1IA_07890	3.5	22.013	1	21	296	316	GGCUGUUAGAGCUCGGCACUU	AUGUGUGGAGUUUUAACGGUC	Cleavage	contig2280:22263:25191:-	1
Rhi-milR-7193-3p	AG1IA_00821	4	22.708	1	21	60	80	GGCUGUUAGAGCUCGGCACUU	AAUUGCCGAGCUCGAGCAGUU	Cleavage	contig151:13161:13843:-	1
Rhi-milR-7193-3p	AG1IA_03727	4.5	21.728	1	21	438	458	GGCUGUUAGAGCUCGGCACUU	AAGGGUCGAUCUCGAACAGCU	Cleavage	contig882:1654:2927:-	1
Rhi-milR-7193-3p	AG1IA_04010	4	17.023	1	21	2039	2059	GGCUGUUAGAGCUCGGCACUU	AGGUGCUGAGUUUUAAUAACU	Cleavage	contig967:1289:5235:+	1
Rhi-milR-7193-3p	AG1IA_02868	3.5	14.353	1	21	43	63	GGCUGUUAGAGCUCGGCACUU	GAGUUCCGAGUUUUAACAGUA	Cleavage	contig607:22813:23667:-	1
Rhi-milR-7193-3p	AG1IA_02122	3.5	21.217	1	21	1400	1420	GGCUGUUAGAGCUCGGCACUU	GAGGGACGAGCUCUGGCAGCU	Cleavage	contig474:44749:48209:-	1
Rhi-milR-7197-3p	AG1IA_03051	4	13.374	1	20	132	151	GGGCGAGUUGUGUAUUGGAC	GCACAAUGUACAGCUCGCUC	Cleavage	contig686:13100:13961:-	1
Rhi-milR-7197-3p	AG1IA_04679	3	19.744	1	20	2752	2771	GGGCGAGUUGUGUAUUGGAC	CUUCAAGGUACAGCUCGCCC	Cleavage	contig1085:27857:31377:+	1
Rhi-milR-7197-3p	AG1IA_03824	3.5	20.179	1	20	284	303	GGGCGAGUUGUGUAUUGGAC	GUCUUGUACACAACUUGCCG	Cleavage	contig917:7547:9265:-	1
Rhi-milR-7197-3p	AG1IA_07031	3.5	15.888	1	20	893	912	GGGCGAGUUGUGUAUUGGAC	GUCCAGUACGCCGCUCGUCU	Translation	contig1980:27:1199:-	1
Rhi-milR-7197-3p	AG1IA_08668	3.5	21.762	1	20	1959	1978	GGGCGAGUUGUGUAUUGGAC	CUCUAAUAUGCGACUCGCUG	Cleavage	contig2733:3064:7331:+	1
Rhi-milR-7197-3p	AG1IA_05490	3	20.797	1	20	4716	4735	GGGCGAGUUGUGUAUUGGAC	UUCUAACGCACAGCUCGCUC	Cleavage	contig1428:9770:17439:-	1
Rhi-milR-7197-3p	AG1IA_03715	4	13.597	1	20	444	463	GGGCGAGUUGUGUAUUGGAC	GUCCAAAACACAACGCGUCA	Cleavage	contig878:6199:7681:+	1
Rhi-milR-7197-3p	AG1IA_04660	3	14.177	1	20	17	36	GGGCGAGUUGUGUAUUGGAC	GUCGAAUACACAGCUCGUCA	Cleavage	contig1082:32705:34752:+	1
Rhi-milR-7197-3p	AG1IA_06018	4	17.4	1	20	670	689	GGGCGAGUUGUGUAUUGGAC	GUCCAAUACAUUACUUGUGC	Translation	contig1571:10082:11258:-	1
Rhi-milR-7197-3p	AG1IA_07146	4	18.23	1	20	739	758	GGGCGAGUUGUGUAUUGGAC	GCACGAUAUACGACUCGCUC	Cleavage	contig2040:2:1630:-	1
Rhi-milR-7197-3p	AG1IA_04593	3	13.953	1	20	458	477	GGGCGAGUUGUGUAUUGGAC	CACCAAAACACGACUCGCCU	Cleavage	contig1067:14102:15969:+	1
Rhi-milR-7197-3p	AG1IA_00923	3	13.779	1	20	447	466	GGGCGAGUUGUGUAUUGGAC	AUCCAAUGCACAGCUCGUUG	Cleavage	contig220:6697:11072:-	1
Rhi-milR-7197-3p	AG1IA_06883	4.5	14.746	1	20	404	423	GGGCGAGUUGUGUAUUGGAC	GUUCAAAACAUAACUCGCAU	Cleavage	contig1928:12380:15459:-	1
Rhi-milR-7197-3p	AG1IA_02248	3.5	16.375	1	20	846	865	GGGCGAGUUGUGUAUUGGAC	GUCCGAUACCGAACUCGCCA	Translation	contig505:35:3336:-	1
Rhi-milR-7197-3p	AG1IA_02899	2.5	19.663	1	20	972	991	GGGCGAGUUGUGUAUUGGAC	AUCCAAAGCACAGCUCGCCU	Cleavage	contig610:48297:50984:+	1
Rhi-milR-7237-3p	AG1IA_00582	3.5	21.388	1	25	1435	1459	CACCCUGUUGAGCUUGACUCUAGUC	GAGGAGGGUGAGGCUCAACAGGCUG	Cleavage	contig88:14871:16819:-	1
Rhi-milR-7237-3p	AG1IA_02072	4	15.398	1	25	353	377	CACCCUGUUGAGCUUGACUCUAGUC	UAUUCGAGUCAGUUUUAACGGGGUU	Cleavage	contig470:2348:2952:-	1
Rhi-milR-7237-3p	AG1IA_04905	5	16.533	1	25	750	774	CACCCUGUUGAGCUUGACUCUAGUC	GAUUGGAAUUAAGGUCAACAGUGUC	Cleavage	contig1181:19:1805:-	1
Rhi-milR-7237-3p	AG1IA_06578	3.5	22.539	1	25	783	812	CACCCUGUUGAGCUUGACUC---UAG--UC	GAGUUUACCCGAGUCGAUCUUAGCAGGGUC	Cleavage	contig1784:9341:10835:+	1
Rhi-milR-7237-3p	AG1IA_04333	5	22.112	1	25	462	487	CACCCUGUUGAGCUUGACUC-UAGUC	GACUAUGCGUCACGUUCAACAGGGCC	Cleavage	contig1011:769:1812:+	1
Rhi-milR-7566	AG1IA_03446	4	17.476	1	19	270	288	UAUACGCUCAUCAGACACC	CAUGUCUUAUGAGCGUAUU	Cleavage	contig799:11667:15164:+	1
Rhi-milR-7566	AG1IA_04965	3.5	20.755	1	19	869	887	UAUACGCUCAUCAGACACC	GGUGUCUGAAGAGAGUAUU	Translation	contig1224:18:2189:+	1
Rhi-milR-7566	AG1IA_07036	3	12.725	1	19	158	176	UAUACGCUCAUCAGACACC	AGUGUCUGGUCAGUGUAUA	Translation	contig1987:276:2314:+	8
Rhi-milR-7566	AG1IA_07036	4.5	19.42	1	19	374	392	UAUACGCUCAUCAGACACC	AGUGUCUGGUCAGUGCAUA	Translation	contig1987:276:2314:+	8
Rhi-milR-7566	AG1IA_07036	4.5	14.319	1	19	518	536	UAUACGCUCAUCAGACACC	AGUGUCUGGUCAGUGCAUA	Translation	contig1987:276:2314:+	8
Rhi-milR-7566	AG1IA_07036	4.5	15.925	1	19	596	614	UAUACGCUCAUCAGACACC	AGUGUCUGGUCAGUGCAUA	Translation	contig1987:276:2314:+	8
Rhi-milR-7566	AG1IA_07036	4.5	17.46	1	19	1151	1169	UAUACGCUCAUCAGACACC	AGUGUCUGGUCAGUGCAUA	Translation	contig1987:276:2314:+	8
Rhi-milR-7566	AG1IA_07036	5	18.106	1	19	1079	1097	UAUACGCUCAUCAGACACC	AGUGUUUGGUCAGCGCAUG	Translation	contig1987:276:2314:+	8
Rhi-milR-7566	AG1IA_07036	5	16.476	1	19	230	248	UAUACGCUCAUCAGACACC	AGUGUCUGGUCAGUGCAUG	Translation	contig1987:276:2314:+	8
Rhi-milR-7566	AG1IA_07036	5	14.532	1	19	926	944	UAUACGCUCAUCAGACACC	AGUAUGUGGUCAGUGUAUA	Translation	contig1987:276:2314:+	8
Rhi-milR-7566	AG1IA_07224	3	19.345	1	19	2936	2954	UAUACGCUCAUCAGACACC	GGUGUGUGAUAAGUGUGUA	Translation	contig2063:3984:9055:-	1
Rhi-milR-7570	AG1IA_05573	3.5	22.405	1	22	1317	1338	UUUUAUGUGUCGCUCGGCACCU	CGACCCUGAGCGGCACAUAAAG	Cleavage	contig1438:3669:8259:+	1
Rhi-milR-7570	AG1IA_06239	5	9.847	1	22	148	169	UUUUAUGUGUCGCUCGGCACCU	AGGUGCCGAGUGAAGAAGAAAA	Translation	contig1636:49959:50431:+	1
Rhi-milR-7570	AG1IA_04672	3.5	16.933	1	22	1487	1508	UUUUAUGUGUCGCUCGGCACCU	AGUUGUCGAGCUACACAUCAAG	Translation	contig1085:6687:10472:+	1
Rhi-milR-7570	AG1IA_00074	4.5	22.065	1	22	2172	2193	UUUUAUGUGUCGCUCGGCACCU	GGGUUCCGGCCGACACAUGGAC	Cleavage	contig21:6:3439:-	1
Rhi-milR-7570	AG1IA_04697	4.5	17.419	1	22	2403	2424	UUUUAUGUGUCGCUCGGCACCU	AGGUGCCAAGCGGCGUAUGGAU	Cleavage	contig1089:11919:18292:+	1
Rhi-milR-7570	AG1IA_02668	5	18.871	1	22	5606	5627	UUUUAUGUGUCGCUCGGCACCU	CGGUGCCUAUCGACACAGAAGC	Cleavage	contig581:46478:57155:-	1
Rhi-milR-7670-5p	AG1IA_09901	5	18.308	1	23	674	696	AUUCAAUGAGGCGGAGUUGGGAA	UUCUUGACUUUGUUUUAAUGAAU	Cleavage	contig4409:1:1092:+	1
Rhi-milR-7670-5p	AG1IA_00114	3	2.453	1	23	373	395	AUUCAAUGAGGCGGAGUUGGGAA	AACCCAACUUCCCCUCAUUGCAU	Cleavage	contig29:1920:4941:+	1
Rhi-milR-7670-5p	AG1IA_07064	3.5	13.156	1	23	88	112	AUUCAAUGAGGCGGAGUUGG--GAA	CUCGACCAACACUGUCUUAUUGAAG	Cleavage	contig1995:5704:7235:+	1
Rhi-milR-7670-5p	AG1IA_03019	4.5	12.204	1	23	64	86	AUUCAAUGAGGCGGAGUUGGGAA	AUCCCAUCUUCGCCUCGUUCGGU	Cleavage	contig675:15:2084:-	1
Rhi-milR-7670-5p	AG1IA_07200	4.5	10.473	1	23	1170	1194	AUUCAAUGAGGCGGAGUUGG--GAA	AUCGACCAACUCUGUUUCAUUGGCA	Cleavage	contig2053:21840:24905:-	1
Rhi-milR-7670-5p	AG1IA_06269	5	14.747	1	23	458	480	AUUCAAUGAGGCGGAGUUGGGAA	UUCCCGAGUUCGCCUCGUUGAUA	Cleavage	contig1655:4869:6500:+	1
Rhi-milR-7670-5p	AG1IA_04409	5	10.653	1	23	3717	3739	AUUCAAUGAGGCGGAGUUGGGAA	CACCCAGCUCCCUCUCAUUCCAU	Cleavage	contig1039:19627:26091:+	1
Rhi-milR-7670-5p	AG1IA_09208	2.5	14.35	1	23	473	495	AUUCAAUGAGGCGGAGUUGGGAA	GCUUCAAUUUCGAUUCAUUGAAU	Translation	contig3083:149:6028:-	1
Rhi-milR-7851-3p	AG1IA_08630	3	11.99	1	20	1390	1409	ACCUUGAAGACUGAGGUGGA	GGCACCACAAUCUUCAAGGU	Translation	contig2698:8006:10709:-	1
Rhi-milR-7851-3p	AG1IA_05048	4.5	21.867	1	20	1423	1442	ACCUUGAAGACUGAGGUGGA	UCCAGCUCAGACUUCAAGAC	Translation	contig1261:9:3280:+	1
Rhi-milR-7851-3p	AG1IA_01442	3.5	16.655	1	20	3678	3697	ACCUUGAAGACUGAGGUGGA	UCAACCUCGGUCCUCAGGGU	Cleavage	contig297:10:7720:+	1
Rhi-milR-7851-3p	AG1IA_09335	4	16.097	1	20	195	214	ACCUUGAAGACUGAGGUGGA	CCCAUCUCACUCUUUAGAGU	Translation	contig3179:24:3166:-	1
Rhi-milR-7851-3p	AG1IA_01077	5	16.224	1	20	1183	1202	ACCUUGAAGACUGAGGUGGA	UUCAUCCUAGUCUUCAAGUC	Cleavage	contig248:911:3288:+	1
Rhi-milR-7851-3p	AG1IA_04043	5	14.834	1	20	742	761	ACCUUGAAGACUGAGGUGGA	UUCGCCUUUGUCUUCAAGUC	Cleavage	contig972:6665:9774:+	1
Rhi-milR-7851-3p	AG1IA_03280	2.5	14.521	1	20	1941	1960	ACCUUGAAGACUGAGGUGGA	GCCACCUCAGUCUUCCAGGA	Cleavage	contig769:7407:9861:-	1
Rhi-milR-7851-3p	AG1IA_06275	3	21.485	1	20	444	463	ACCUUGAAGACUGAGGUGGA	AUCACCUCAGCCUUCAAAGU	Translation	contig1656:7156:9131:-	1
Rhi-milR-7851-3p	AG1IA_05853	3.5	18.418	1	20	1017	1036	ACCUUGAAGACUGAGGUGGA	GACACUUCAGUCUUCGAUGU	Cleavage	contig1513:7725:10670:+	1
Rhi-milR-7851-3p	AG1IA_01678	4	20.389	1	20	809	828	ACCUUGAAGACUGAGGUGGA	ACCACCUCUGUUUUCAAGAG	Cleavage	contig359:26398:28775:+	1
Rhi-milR-7851-3p	AG1IA_05576	2.5	19.26	1	20	1994	2013	ACCUUGAAGACUGAGGUGGA	GCCAUUUCAAUCUUCGAGGU	Translation	contig1438:12457:18394:-	1
Rhi-milR-7851-3p	AG1IA_05177	3.5	21.082	1	20	6137	6156	ACCUUGAAGACUGAGGUGGA	CUCACUUCGGACUUCAAGGC	Translation	contig1339:7897:15619:-	1
Rhi-milR-7882-5p	AG1IA_07831	3	19.731	1	23	121	143	CGUCAACUCUUGUGCGAUGCGUU	CACACAUCGCCCAAGGGUCGACG	Cleavage	contig2248:69101:71385:-	1
Rhi-milR-7882-5p	AG1IA_00619	4	22.405	1	23	1555	1577	CGUCAACUCUUGUGCGAUGCGUU	UACGUAUCGCACAAGAGGCGGCG	Cleavage	contig92:19633:23046:-	1
Rhi-milR-7882-5p	AG1IA_07567	3.5	16.49	1	23	75	96	CGUCAACUCUUGUGCGAUGCGUU	AAC-CAUAGUACAAGAGAUGAUG	Cleavage	contig2184:15088:15563:-	1
Rhi-milR-7882-5p	AG1IA_07282	5	12.467	1	23	614	636	CGUCAACUCUUGUGCGAUGCGUU	AGCGCAUCGCAAAAGAGGUAACC	Cleavage	contig2079:6355:8553:+	1
Rhi-milR-7882-5p	AG1IA_07774	4	17.557	1	23	1259	1281	CGUCAACUCUUGUGCGAUGCGUU	GGUGCAUCGUAUGGGAUUUGGCG	Cleavage	contig2242:411:4373:-	1
Rhi-milR-7882-5p	AG1IA_08343	4.5	15.437	1	23	4326	4348	CGUCAACUCUUGUGCGAUGCGUU	CACGCGUCGUAUGGCAGUUGACU	Translation	contig2526:24:6077:-	1
Rhi-milR-7931-5p	AG1IA_07173	3	22.283	1	19	493	511	GGGGGCAAGGGGAAUCUGA	UCAGAUACUACUUGCCCCU	Translation	contig2046:8066:9400:-	1
Rhi-milR-7931-5p	AG1IA_08704	4	14.362	1	19	439	457	GGGGGCAAGGGGAAUCUGA	AAAGGUUCCCUUUGCCCUU	Cleavage	contig2765:428:1366:+	1
Rhi-milR-7931-5p	AG1IA_00405	4	16.042	1	19	615	633	GGGGGCAAGGGGAAUCUGA	UCGGAUUCCCUCUGCUUCU	Cleavage	contig65:19771:22134:+	1
Rhi-milR-7931-5p	AG1IA_03237	4.5	15.549	1	19	82	100	GGGGGCAAGGGGAAUCUGA	AGAGAUUCUCUUUGUCUUC	Cleavage	contig759:23066:23834:-	1
Rhi-milR-7931-5p	AG1IA_09989	3.5	16.593	1	19	67	85	GGGGGCAAGGGGAAUCUGA	CCAGAUUGUCUUUGCCUCC	Cleavage	contig4660:749:944:-	1
Rhi-milR-7931-5p	AG1IA_01357	5	17.141	1	19	1070	1088	GGGGGCAAGGGGAAUCUGA	UCGGAUUCUUCUUGUUCAA	Cleavage	contig289:34762:36894:-	1
Rhi-milR-7931-5p	AG1IA_06402	3.5	12.653	1	19	1065	1083	GGGGGCAAGGGGAAUCUGA	GCAGAUUUCCCUUGUCUCA	Cleavage	contig1718:7720:13276:-	1
Rhi-milR-7931-5p	AG1IA_00758	2	18.949	1	19	439	457	GGGGGCAAGGGGAAUCUGA	UCAGGUUCCCCUUGCCUCA	Cleavage	contig133:4664:6571:+	1
Rhi-milR-7975	AG1IA_03677	3.5	22.017	1	20	360	379	UCCUAGUCUACGGGCCACCA	CGGUGGUUGGUGGGCUAGGG	Cleavage	contig868:13425:13891:+	1
Rhi-milR-7975	AG1IA_07085	4	21.719	1	20	801	820	UCCUAGUCUACGGGCCACCA	UGGUGACCGGUGGGUUGGGA	Cleavage	contig2004:21329:24141:-	1
Rhi-milR-7975	AG1IA_05598	5	18.321	1	20	578	597	UCCUAGUCUACGGGCCACCA	CGGUGGCCUGUACACUGGUU	Cleavage	contig1440:52:2956:+	1
Rhi-milR-7975	AG1IA_00294	3.5	16.875	1	20	638	657	UCCUAGUCUACGGGCCACCA	UGGUCGUUCGUGGACUAGGC	Cleavage	contig50:2022:3999:+	1
Rhi-milR-8268-5p	AG1IA_01991	4	22.747	1	22	1467	1488	GGCUCUCGCAUCGAUGAAGAAC	GUUUGUCGUCGAUGCGGGAGUA	Cleavage	contig452:10576:13028:-	1
Rhi-milR-8268-5p	AG1IA_00907	4.5	21.739	1	22	2148	2169	GGCUCUCGCAUCGAUGAAGAAC	GUUCGUUAUUGGUGCGGGAGUA	Cleavage	contig216:11811:17913:-	1
Rhi-milR-8323-5p	AG1IA_02449	4.5	19.725	1	20	141	160	UUGCAGAAUUCAGUGAAUCA	UGAAUCAUUGAGUUCGGCAU	Cleavage	contig531:11:927:-	1
Rhi-milR-8323-5p	AG1IA_06972	4	21.873	1	20	3134	3153	UUGCAGAAUUCAGUGAAUCA	ACAUUCGCUGGAUUUUGGAA	Cleavage	contig1967:2523:8294:+	1
Rhi-milR-8323-5p	AG1IA_02219	3.5	11.753	1	20	149	168	UUGCAGAAUUCAGUGAAUCA	AGAUUCACAGGGUACUGCAA	Cleavage	contig489:3893:4918:+	1
Rhi-milR-8323-5p	AG1IA_06169	3.5	16.288	1	20	81	100	UUGCAGAAUUCAGUGAAUCA	UGGUUCGCUAAAGUCUGCAA	Translation	contig1620:48:954:+	1
Rhi-milR-8323-5p	AG1IA_09422	5	11.269	1	20	628	647	UUGCAGAAUUCAGUGAAUCA	UGGUUUACUGAACUUUCUAA	Cleavage	contig3271:2505:4077:+	1
Rhi-milR-8323-5p	AG1IA_04774	3.5	22.27	1	20	3357	3376	UUGCAGAAUUCAGUGAAUCA	UGAUAUGCGGAAUUUUGCAA	Cleavage	contig1109:1748:7579:-	2
Rhi-milR-8323-5p	AG1IA_04774	5	22.316	1	20	3858	3877	UUGCAGAAUUCAGUGAAUCA	UGGUUCAAGGUAUUCUGUGG	Translation	contig1109:1748:7579:-	2
Rhi-milR-8323-5p	AG1IA_00108	3	16.108	1	20	189	208	UUGCAGAAUUCAGUGAAUCA	GGGUGCAUUGAAUUCUGCAU	Cleavage	contig28:2766:7191:+	1
Rhi-milR-8503	AG1IA_05916	5	21.768	1	19	1906	1924	ACGGCGAGUGAAGCGGGAA	UUCCCGCUUCAUUCGUAUA	Cleavage	contig1523:14334:17462:+	1
Rhi-milR-8503	AG1IA_07854	3.5	19.473	1	19	2991	3009	ACGGCGAGUGAAGCGGGAA	UUCCUGUUUCCCUCCCCGU	Translation	contig2253:5255:11433:+	1
Rhi-milR-8503	AG1IA_00849	2.5	14.842	1	19	213	231	ACGGCGAGUGAAGCGGGAA	UGCCCGCUUCUCUCGUCGU	Translation	contig182:6:2272:+	1
Rhi-milR-8503	AG1IA_08403	5	16.931	1	19	789	807	ACGGCGAGUGAAGCGGGAA	AUCUCGCUUCACUCGUUUA	Cleavage	contig2583:563:6431:-	1
Rhi-milR-8503	AG1IA_05361	3.5	14.648	1	19	992	1010	ACGGCGAGUGAAGCGGGAA	UUCCCGUUUCCCUCCCUGU	Translation	contig1372:2:7668:-	1
Rhi-milR-8503	AG1IA_01623	3.5	17.923	1	19	363	381	ACGGCGAGUGAAGCGGGAA	UUCCCGCUUUCUUUGCCGC	Translation	contig341:11996:19093:-	2
Rhi-milR-8503	AG1IA_01623	5	16.748	1	19	2643	2661	ACGGCGAGUGAAGCGGGAA	UUCUCGUUUUGCUCGUCUC	Cleavage	contig341:11996:19093:-	2
Rhi-milR-8503	AG1IA_06399	4	20.249	1	19	101	119	ACGGCGAGUGAAGCGGGAA	CUCUCAUUUCACUCGCCGA	Cleavage	contig1716:3754:6648:-	1
Rhi-milR-8503	AG1IA_08415	4	11.008	1	19	15	33	ACGGCGAGUGAAGCGGGAA	CUUCCGCUUCAUUCGCUUU	Cleavage	contig2584:51679:52039:+	1
Rhi-milR-8503	AG1IA_09665	3	15.02	1	19	512	530	ACGGCGAGUGAAGCGGGAA	CUCCCGCUUCACCCGUCGU	Cleavage	contig3716:2:1895:+	1
Rhi-milR-8503	AG1IA_04172	3.5	19.219	1	19	1847	1865	ACGGCGAGUGAAGCGGGAA	UUUCAGCUUCACCCGUCGU	Cleavage	contig987:3279:7025:+	1
Rhi-milR-8503	AG1IA_01476	5	17.443	1	19	344	362	ACGGCGAGUGAAGCGGGAA	UUUCUGCUUUAUUCGCUAC	Cleavage	contig299:65928:68141:+	1
Rhi-milR-8503	AG1IA_06758	4	13.325	1	19	915	933	ACGGCGAGUGAAGCGGGAA	CACCCGUCUCAUUCGCCGU	Cleavage	contig1875:9115:11227:-	1
Rhi-milR-8503	AG1IA_01167	4	20.827	1	19	3571	3589	ACGGCGAGUGAAGCGGGAA	CCCUUGCUUUACUCGUCGU	Cleavage	contig271:49495:54583:+	1
Rhi-milR-8503	AG1IA_03841	3	17.404	1	19	1574	1592	ACGGCGAGUGAAGCGGGAA	UUCCCCCUUCGCUCGCUGC	Cleavage	contig921:16742:20349:+	1
Rhi-milR-8503	AG1IA_03132	4	14.216	1	19	414	432	ACGGCGAGUGAAGCGGGAA	AUCUCGCUAUACUCGCCGA	Translation	contig701:42082:44425:-	1
Rhi-milR-8503	AG1IA_03545	3.5	12.249	1	19	31	49	ACGGCGAGUGAAGCGGGAA	UUCCUGUUUCAUUCGCUCU	Cleavage	contig838:6954:8408:-	1
Rhi-milR-8503	AG1IA_00266	3.5	17.92	1	19	1041	1059	ACGGCGAGUGAAGCGGGAA	UUUUUGCUUCCUUUGCCGU	Translation	contig47:7124:12220:+	2
Rhi-milR-8503	AG1IA_00266	5	7.796	1	19	1898	1916	ACGGCGAGUGAAGCGGGAA	ACCCCCUUUCACUUGCCGC	Cleavage	contig47:7124:12220:+	2
Rhi-milR-8530-5p	AG1IA_02166	5	14.444	1	23	101	123	ACAGGUCUGUGAUGCCCUUAGAU	AUUUGAGUGUAGUACAGACAUGU	Cleavage	contig480:3189:3478:+	1
Rhi-milR-8530-5p	AG1IA_02109	4.5	19.446	1	23	1135	1157	ACAGGUCUGUGAUGCCCUUAGAU	AUCGGAGAGUAUCGCAGGUCUGA	Cleavage	contig474:8630:14168:-	1
Rhi-milR-8530-5p	AG1IA_01891	5	17.728	1	23	483	505	ACAGGUCUGUGAUGCCCUUAGAU	GAACGAGGGUAUCGUAGGCCAGA	Cleavage	contig435:1005:4514:-	1
Rhi-milR-8536b-3p	AG1IA_05617	4	15.919	1	21	1266	1286	CAUAUCUCACUCAUGUCACCA	AGGUUACAUGGGUCGGGUAUG	Cleavage	contig1444:15938:19474:-	1
Rhi-milR-8536b-3p	AG1IA_01162	4.5	20.986	1	21	57	77	CAUAUCUCACUCAUGUCACCA	UGGUGGCUUUAGUGGGAUGUU	Cleavage	contig271:33690:34135:+	1
Rhi-milR-8536b-3p	AG1IA_03996	4.5	18.637	1	21	553	573	CAUAUCUCACUCAUGUCACCA	UGGUGGCAUUGGCGAGAAAUG	Translation	contig957:19912:23804:+	1
Rhi-milR-8536b-3p	AG1IA_03015	3	20.859	1	21	563	583	CAUAUCUCACUCAUGUCACCA	ACGUGACAUUAGUGGGGUAUA	Cleavage	contig672:10574:11718:-	1
Rhi-milR-8536b-3p	AG1IA_00024	4	20.838	1	21	885	905	CAUAUCUCACUCAUGUCACCA	UGGUGACAUCAGACGGAUAUG	Translation	contig9:1889:3606:+	1
Rhi-milR-8536b-3p	AG1IA_07313	4	18.826	1	21	2736	2756	CAUAUCUCACUCAUGUCACCA	UGAUGAUAUGAGUGAUAUAUA	Cleavage	contig2106:2757:5834:-	1
Rhi-milR-879-3p	AG1IA_06530	2.5	18.113	1	25	1191	1214	CUUUUGGCUUCAAGGUCCUUUACGG	UCG-AAAGGAACUUAGAGCCAAAAG	Translation	contig1768:12473:14440:-	1
Rhi-milR-879-3p	AG1IA_07812	3.5	16.35	1	25	467	491	CUUUUGGCUUCAAGGUCCUUUACGG	GCCAAAAGGAUCUUGAGGCUGAGAU	Cleavage	contig2248:25988:27828:+	1
Rhi-milR-879-3p	AG1IA_03777	4	15.442	1	25	617	641	CUUUUGGCUUCAAGGUCCUUUACGG	GGGUAGAGGUCCUUGAGGACAAAAA	Cleavage	contig904:1611:2429:-	1
Rhi-milR-879-3p	AG1IA_08811	2.5	18.385	1	25	992	1016	CUUUUGGCUUCAAGGUCCUUUACGG	AGCUACGGGAUCUUGGAGCCGGAAG	Cleavage	contig2832:6442:8865:+	1
Rhi-milR-879-3p	AG1IA_04455	3	22.245	1	25	323	347	CUUUUGGCUUCAAGGUCCUUUACGG	CUGUGAAGGGCGUUGAAGUCAAGGG	Cleavage	contig1044:27709:29418:+	1
Rhi-milR-8900	AG1IA_06963	4	14.149	1	24	122	145	UAGGGUUUAAUGGCUGGUAGAGCU	UCCUCUACCUGUCAUCAGAUUCUA	Translation	contig1966:13671:14744:+	1
Rhi-milR-8900	AG1IA_08175	2.5	7.444	1	24	371	394	UAGGGUUUAAUGGCUGGUAGAGCU	AACCCUACCAGACAUUCAACCCUA	Cleavage	contig2463:1:885:+	1
Rhi-milR-8900	AG1IA_02082	5	18.647	1	24	570	593	UAGGGUUUAAUGGCUGGUAGAGCU	UCCUCCGCCAGCCAUUGAAUCCGC	Cleavage	contig470:18055:19519:+	1
Rhi-milR-8959	AG1IA_04299	4.5	16.246	1	23	1925	1947	UUCGAGUCUGGGUCGCCUCACCA	UGGUGAGUGGACCCAGAUUUAAA	Cleavage	contig1005:37043:39504:+	1
Rhi-milR-8959	AG1IA_08163	4	21.436	1	23	606	628	UUCGAGUCUGGGUCGCCUCACCA	UGCUGAUGUGGCCCAGGCUUGGG	Cleavage	contig2462:23086:25429:+	1
Rhi-milR-9021	AG1IA_05910	3.5	16.728	1	23	3151	3173	CGCUGCCGGAGUUGUAGACUAGU	CCAAGUCCACAGCUCCGCCAGUG	Cleavage	contig1522:469:5092:-	1
Rhi-milR-9021	AG1IA_01831	3.5	14.343	1	23	930	952	CGCUGCCGGAGUUGUAGACUAGU	CAAAGUUUACAACGUUGGCAGCU	Translation	contig398:1730:3383:+	1
Rhi-milR-9021	AG1IA_03931	4.5	19.058	1	23	982	1004	CGCUGCCGGAGUUGUAGACUAGU	ACGAGUCGACAGCUCUCGCAGCU	Cleavage	contig940:40570:45968:-	1
Rhi-milR-9061	AG1IA_03366	4.5	14.16	1	22	2470	2491	UGAAUGGCUUAGUGAUGUCUCC	GGAAAUAUCACCAAGACAUUUA	Translation	contig782:5498:8880:-	1
Rhi-milR-9061	AG1IA_00571	3	18.972	1	22	4362	4383	UGAAUGGCUUAGUGAUGUCUCC	UGAGACAUCGUUGAGCGAUUCA	Cleavage	contig86:3175:10597:+	1
Rhi-milR-9061	AG1IA_04542	2.5	18.174	1	22	3940	3961	UGAAUGGCUUAGUGAUGUCUCC	GGAGACGUCGCUAAGCCGUUUG	Cleavage	contig1058:367:6121:-	1
Rhi-milR-9241	AG1IA_03127	5	16.643	1	21	1023	1043	AUUUAAAAUCUGGUAGCCUUG	CAAGGCUAUUGGAGUUGAAGU	Cleavage	contig701:6482:9867:+	1
Rhi-milR-9241	AG1IA_06549	4.5	22.177	1	21	257	277	AUUUAAAAUCUGGUAGCCUUG	CAAGGCUGGAGGGUUUUAAAG	Cleavage	contig1778:9087:11185:-	1
Rhi-milR-9241	AG1IA_06413	4	16.669	1	21	2002	2022	AUUUAAAAUCUGGUAGCCUUG	CAAGCUUAUGAGAUUUUGGAU	Cleavage	contig1724:2229:5641:-	1
Rhi-milR-9241	AG1IA_02356	4	17.982	1	21	932	952	AUUUAAAAUCUGGUAGCCUUG	CAGAGCUAUUGGAUUUUGAGU	Cleavage	contig524:23680:25844:+	1
Rhi-milR-9241	AG1IA_01549	4.5	14.71	1	21	684	704	AUUUAAAAUCUGGUAGCCUUG	CGAGGCUAUCGAAUUUUUGGU	Translation	contig312:14548:16586:+	1
Rhi-milR-9255	AG1IA_04571	2.5	21.898	1	19	1450	1468	UCUCCGGAUUGGCUUUGGG	CCCAAGGCUGAUCUGGAGG	Cleavage	contig1063:21788:24276:+	1
Rhi-milR-9255	AG1IA_07339	3.5	20.564	1	19	3997	4015	UCUCCGGAUUGGCUUUGGG	CCUAACGUCGAUCCGGAGC	Cleavage	contig2116:10632:16944:+	1
Rhi-milR-9255	AG1IA_04517	3.5	19.124	1	19	1570	1588	UCUCCGGAUUGGCUUUGGG	UUCAAGGCCGAUCAGGAGA	Cleavage	contig1055:2221:7732:+	1
Rhi-milR-9255	AG1IA_01713	4	20.314	1	19	1759	1777	UCUCCGGAUUGGCUUUGGG	CCCAAAGCCAAUGCGGCGC	Cleavage	contig369:5349:9009:-	1
Rhi-milR-9255	AG1IA_09156	4	21.504	1	19	2707	2725	UCUCCGGAUUGGCUUUGGG	AUCAAGGUCGAUUCGGAGG	Cleavage	contig3041:7292:11338:-	1
Rhi-milR-9255	AG1IA_05490	3.5	20.816	1	19	433	451	UCUCCGGAUUGGCUUUGGG	CCCAAGGACGAUUCGGAGC	Cleavage	contig1428:9770:17439:-	2
Rhi-milR-9255	AG1IA_05490	5	22.389	1	19	4378	4396	UCUCCGGAUUGGCUUUGGG	GCCAAGGUCAAUCAAGAGA	Cleavage	contig1428:9770:17439:-	2
Rhi-milR-9255	AG1IA_02009	3.5	22.223	1	19	2749	2767	UCUCCGGAUUGGCUUUGGG	CUUAAAGUCAAUCCGGGCA	Cleavage	contig456:18926:23391:-	1
Rhi-milR-9255	AG1IA_03205	3.5	19.77	1	19	579	597	UCUCCGGAUUGGCUUUGGG	CGCAGAGCCAAUUCGGGGU	Cleavage	contig733:533:1703:+	1
Rhi-milR-9255	AG1IA_08035	4	10.829	1	19	613	631	UCUCCGGAUUGGCUUUGGG	CCUAAAGCUAAACCGGACA	Cleavage	contig2351:10138:11111:+	1
Rhi-milR-9255	AG1IA_08904	3.5	14.436	1	19	1149	1167	UCUCCGGAUUGGCUUUGGG	UCCAGAGCCGAUACGGAGG	Cleavage	contig2876:82514:84971:-	1
Rhi-milR-9255	AG1IA_00935	4	19.423	1	19	2023	2041	UCUCCGGAUUGGCUUUGGG	CUCAAGGCCAAAUUGGAGG	Cleavage	contig220:31558:35501:+	1
Rhi-milR-9255	AG1IA_09327	2	13.712	1	19	409	427	UCUCCGGAUUGGCUUUGGG	CCUAUAGCCGAUCCGGAGA	Cleavage	contig3171:9826:17102:+	1
Rhi-milR-9255	AG1IA_03987	3.5	17.404	1	19	985	1003	UCUCCGGAUUGGCUUUGGG	CUCAAGGUCACUUUGGAGA	Translation	contig956:21400:23070:-	1
Rhi-milR-9255	AG1IA_06847	3.5	14.607	1	19	718	736	UCUCCGGAUUGGCUUUGGG	CCCGAAGCCAGUCCUGAGU	Cleavage	contig1900:24190:27543:-	1
Rhi-milR-9255	AG1IA_02260	4.5	16.06	1	19	655	673	UCUCCGGAUUGGCUUUGGG	GCCAAAACCAGCUCGGAGA	Cleavage	contig510:794:4661:+	1
Rhi-milR-92a-3p	AG1IA_00858	4	22.637	1	22	804	825	UAUUGCACUUGUCCCGGCCUGU	CCAGAUUGGGUCGAGUGCAAUG	Cleavage	contig185:8748:10823:+	1
Rhi-milR-92a-3p	AG1IA_07735	3.5	21.725	1	22	1136	1157	UAUUGCACUUGUCCCGGCCUGU	GCAGGCCGUCGCAGGUGCAAUG	Cleavage	contig2226:30:2768:+	1
Rhi-milR-92a-3p	AG1IA_00544	4	13.658	1	22	2946	2967	UAUUGCACUUGUCCCGGCCUGU	ACAGGAUGGGGCGAGUGUGAUG	Cleavage	contig84:16:9583:+	1
Rhi-milR-9312	AG1IA_00592	4.5	22.906	1	21	1042	1062	GAAGACCAUGUUGAGCUUGAC	GUCAAGGUCGACAAGGUGUUC	Cleavage	contig91:8:2084:-	1
Rhi-milR-9312	AG1IA_01104	2.5	22.483	1	21	2548	2568	GAAGACCAUGUUGAGCUUGAC	GGCAAGAUCAACAUGGUCGUC	Cleavage	contig257:859:4923:+	1
Rhi-milR-9312	AG1IA_08836	4.5	15.993	1	21	322	342	GAAGACCAUGUUGAGCUUGAC	GUCAAGUUCAGUACGGUUUUG	Cleavage	contig2852:10012:13629:+	1
Rhi-milR-9312	AG1IA_00531	3.5	17.695	1	21	1984	2004	GAAGACCAUGUUGAGCUUGAC	CUCAAGCUCGGUAUGUUUUUC	Cleavage	contig79:4004:9673:+	1
Rhi-milR-9312	AG1IA_03160	4.5	14.942	1	21	17	37	GAAGACCAUGUUGAGCUUGAC	GUCGAGUACAACGUUGUCUUU	Cleavage	contig708:17548:18201:-	1
Rhi-milR-9312	AG1IA_04205	3.5	18.721	1	21	2272	2292	GAAGACCAUGUUGAGCUUGAC	CUCAUGCUCAACGCGGUUUUC	Cleavage	contig991:27986:33015:+	1
Rhi-milR-9312	AG1IA_08433	5	19.558	1	21	913	933	GAAGACCAUGUUGAGCUUGAC	GUUGAGUUCGACAAGCUCUUC	Cleavage	contig2587:3300:4949:-	1
Rhi-milR-9312	AG1IA_08700	2	14.529	1	21	958	978	GAAGACCAUGUUGAGCUUGAC	CCCAGGUUCAGUAUGGUCUUC	Cleavage	contig2763:5096:8249:-	1
Rhi-milR-9312	AG1IA_06016	5	21.465	1	21	409	429	GAAGACCAUGUUGAGCUUGAC	CUCGAGCUCGACAUGGUCCCC	Cleavage	contig1569:8820:11612:-	1
Rhi-milR-9312	AG1IA_02390	3	17.911	1	21	939	959	GAAGACCAUGUUGAGCUUGAC	CACAGGCUCAGCGCGGUCUUC	Cleavage	contig526:21414:24625:+	1
Rhi-milR-9-5p	AG1IA_07848	4	22.071	1	22	2637	2658	UCUUUGGUUAUCUAGCUGUAUG	UGUAGGGCUGGAUGCCCAAAGA	Cleavage	contig2252:6478:10946:+	1
Rhi-milR-9-5p	AG1IA_08381	4.5	16.268	1	22	813	833	UCUUUGGUUAUCUAGCUGUAUG	CA-ACAACUGGGUUACAAAAGA	Translation	contig2554:57:2303:-	1
Rhi-milR-965	AG1IA_09920	3.5	13.522	1	22	398	419	UAAGCGUUGGAUUGUUCACCCU	UCAGUGAACAAUUCGGUGUUUC	Cleavage	contig4456:30:856:+	1
Rhi-milR-965	AG1IA_04445	5	22.802	1	22	29	50	UAAGCGUUGGAUUGUUCACCCU	AGGGUGGAAAAUCUGGUGCUAA	Cleavage	contig1044:4452:5136:-	1
Rhi-milR-965	AG1IA_04286	4.5	21.342	1	22	2789	2810	UAAGCGUUGGAUUGUUCACCCU	AGGCUGGACCAUCCGAUGCUUU	Cleavage	contig1004:19208:22769:+	1
Rhi-milR-965	AG1IA_01614	4.5	20.331	1	22	688	709	UAAGCGUUGGAUUGUUCACCCU	AGGCUCAAUGAUCCGACGCUUC	Cleavage	contig339:12757:15122:+	1
Rhi-milR-965	AG1IA_06562	4.5	12.865	1	22	415	436	UAAGCGUUGGAUUGUUCACCCU	AGGGUGUUUAAUCAGACGUUUA	Translation	contig1779:2:2606:-	1
Rhi-milR-9792-5p	AG1IA_08838	4	22.489	1	19	3202	3220	CAAGUGGAGAUCCUAGGGA	UUUCUGGGAUCUUUACUCG	Cleavage	contig2852:18047:24100:+	1
Rhi-milR-9792-5p	AG1IA_09440	3.5	11.229	1	19	214	232	CAAGUGGAGAUCCUAGGGA	AUCCUAGGAUUUCCACAUG	Cleavage	contig3278:13385:14346:+	1
Rhi-milR-9792-5p	AG1IA_03548	3.5	20.317	1	19	445	463	CAAGUGGAGAUCCUAGGGA	UCUUUGGGAUCUCCAUUCG	Cleavage	contig840:3896:5869:-	1
Rhi-milR-9792-5p	AG1IA_04867	3	21.607	1	19	589	607	CAAGUGGAGAUCCUAGGGA	GCCCUAGGGUUUCCGUUUG	Cleavage	contig1133:28241:30161:-	1
Rhi-milR-9792-5p	AG1IA_03183	3.5	7.823	1	19	18	36	CAAGUGGAGAUCCUAGGGA	UCCCUUCGAUCUCUACUUU	Cleavage	contig718:15979:17225:+	1
Rhi-milR-9792-5p	AG1IA_07946	5	22.143	1	19	1119	1137	CAAGUGGAGAUCCUAGGGA	GUUCUGGGAUCUCCACUCC	Cleavage	contig2296:23211:25302:+	1
Rhi-milR-9792-5p	AG1IA_06340	3.5	18.839	1	19	482	500	CAAGUGGAGAUCCUAGGGA	UCGCUAUGAUCUCCGCUUU	Cleavage	contig1680:3074:4163:+	1
Rhi-milR-9792-5p	AG1IA_09924	2.5	18.058	1	19	487	505	CAAGUGGAGAUCCUAGGGA	UCUCUGGGCUCUUCACUUG	Translation	contig4463:35:1024:+	1
Rhi-milR-9792-5p	AG1IA_04820	3.5	19.002	1	19	610	628	CAAGUGGAGAUCCUAGGGA	UACCUGGUAUCUCCACUUC	Cleavage	contig1118:13953:15749:+	1
Rhi-milR-9792-5p	AG1IA_02082	2.5	20.534	1	19	208	226	CAAGUGGAGAUCCUAGGGA	UCUCUGGGCUCUUCACUUG	Translation	contig470:18055:19519:+	1
Rhi-milR-9792-5p	AG1IA_00108	4.5	18.003	1	19	1987	2005	CAAGUGGAGAUCCUAGGGA	UUCCUAGCAACUCCAUUCG	Translation	contig28:2766:7191:+	1
Rhi-milR-9829-5p	AG1IA_04352	3.5	22.297	1	21	242	262	UUCUUGGUGAGUCGGCAUGCC	GGGAUCCCGACACACCGAGAA	Translation	contig1027:9862:12532:+	1
Rhi-milR-9829-5p	AG1IA_04507	4.5	16.923	1	21	1850	1870	UUCUUGGUGAGUCGGCAUGCC	GGCAAGCCGACUCGCAUAGAA	Cleavage	contig1054:1706:5845:+	1
Rhi-milR-9829-5p	AG1IA_04709	4	22.862	1	21	455	475	UUCUUGGUGAGUCGGCAUGCC	GGCGUCGCGACUCGCCGAGGA	Cleavage	contig1091:2098:3139:-	1
Rhi-milR-9829-5p	AG1IA_07578	4	18.824	1	21	7	27	UUCUUGGUGAGUCGGCAUGCC	GGUAUUCCGAUUCACCAUGAG	Cleavage	contig2185:110:1259:+	1
Rhi-milR-9829-5p	AG1IA_08701	3.5	15.51	1	21	1286	1306	UUCUUGGUGAGUCGGCAUGCC	AGCAUGUCAAUUUACCAGGGA	Cleavage	contig2763:9594:12983:-	1
Rhi-milR-992-5p	AG1IA_08321	3	11.493	1	24	809	832	GUCGGUAUAGCAAAGUGGUUACUU	AUCUAGCCACUUUCCUAUGCCGAA	Translation	contig2514:13058:16455:+	1
Rhi-milR-992-5p	AG1IA_02759	1.5	11.625	1	24	2118	2141	GUCGGUAUAGCAAAGUGGUUACUU	CUAUAACCACUUUGCAAUGCCGAC	Translation	contig599:27517:32767:+	1
Rhi-milR-992-5p	AG1IA_09637	5	19.494	1	24	774	797	GUCGGUAUAGCAAAGUGGUUACUU	GAGUAACUACUUUGCCAUUUCGGA	Translation	contig3664:5745:8395:-	1
Rhi-milR-998-3p	AG1IA_04159	3	20.955	1	24	384	407	UAGCAUCCUUGGACAUUCAGCUCA	CAAGCAGGAUGUCCGAGGAUGCUU	Cleavage	contig985:78705:79820:+	1
Rhi-milR-998-3p	AG1IA_08018	2	15.482	1	24	111	133	UAGCAUCCUUGGACAUUCAGCUCA	CGAG-UCAAUGUCAAAGGAUGCUA	Translation	contig2327:4434:5728:-	1
Rhi-milR-998-3p	AG1IA_08025	3.5	18.835	1	24	593	616	UAGCAUCCUUGGACAUUCAGCUCA	CCAGCUCGAUGCUCAAGGGUGCUA	Cleavage	contig2330:34169:35490:+	1
Rhi-milR-9a-5p	AG1IA_07848	4	22.071	1	23	2636	2658	UCUUUGGUUAUCUAGCUGUAUGA	UUGUAGGGCUGGAUGCCCAAAGA	Cleavage	contig2252:6478:10946:+	1

## Sheet: Table S3
Table S3. Function annotation of target genes in R. solani AG1-IA.
AG1IA_04862	1,3-beta-glucan synthase component GLS2
AG1IA_07203	1-phosphatidylinositol-3-phosphate 5-kinase
AG1IA_07203	1-phosphatidylinositol-3-phosphate 5-kinase
AG1IA_05824	20S proteasome subunit
AG1IA_09399	26S proteasome subunit RPN2a
AG1IA_09399	26S proteasome subunit RPN2a
AG1IA_00460	2-dehydropantoate 2-reductase
AG1IA_03862	2-ketogluconate transporter, putative
AG1IA_08009	2OG-Fe(II) oxygenase
AG1IA_08009	2OG-Fe(II) oxygenase
AG1IA_03630	2-oxoglutarate dehydrogenase E1 component
AG1IA_00164	4HBT domain-containing protein
AG1IA_03051	60S ribosomal protein L31
AG1IA_04352	Aa_trans domain-containing protein
AG1IA_09380	AAA domain-containing protein
AG1IA_09380	AAA domain-containing protein
AG1IA_09380	AAA domain-containing protein
AG1IA_09380	AAA domain-containing protein
AG1IA_09380	AAA domain-containing protein
AG1IA_08015	ABC transporter
AG1IA_09851	ABC_membrane domain-containing protein
AG1IA_10096	ABC_membrane domain-containing protein
AG1IA_03597	ABC_tran domain-containing protein
AG1IA_09576	Abhydro_lipase domain-containing protein
AG1IA_01870	Abhydrolase_4 domain-containing protein
AG1IA_03349	Abhydrolase_6 domain-containing protein
AG1IA_08067	Abhydrolase_6 domain-containing protein
AG1IA_00592	aconitase
AG1IA_08144	Actin domain-containing protein
AG1IA_04507	actin-associated protein
AG1IA_00104	activator of hsp90 ATPase-like domain-containing protein
AG1IA_02183	Ada3 domain-containing protein
AG1IA_00858	adenylosuccinate lyase
AG1IA_04669	adh_short domain-containing protein
AG1IA_04669	adh_short domain-containing protein
AG1IA_06495	adh_short domain-containing protein
AG1IA_08810	adh_short domain-containing protein
AG1IA_08890	ADP/ATP carrier receptor
AG1IA_00462	ADP-ribosylation facter
AG1IA_02602	AGC/NDR protein kinase
AG1IA_04571	alcohol dehydrogenase
AG1IA_03127	alcohol oxidase-like protein
AG1IA_03758	aldehyde dehydrogenase, putative
AG1IA_09682	Alginate_lyase domain-containing protein
AG1IA_03446	allantoicase
AG1IA_05617	alpha,alpha-trehalose-phosphate synthase TPS1 subunit
AG1IA_08630	alpha-ketoglutarate-dependent sulfonate dioxygenase
AG1IA_01758	amino acid transporter
AG1IA_04025	AMMECR1 domain-containing protein
AG1IA_04025	AMMECR1 domain-containing protein
AG1IA_05081	AMP binding protein
AG1IA_06948	AMP dependent CoA ligase
AG1IA_09901	anthranilate phosphoribosyltransferase
AG1IA_06664	APG6 domain-containing protein
AG1IA_04159	Arf domain-containing protein
AG1IA_00562	arginase
AG1IA_04679	argonaute-like protein
AG1IA_03577	Arm domain-containing protein
AG1IA_04876	Arm domain-containing protein
AG1IA_08231	armadillo/beta-catenin/plakoglobin
AG1IA_03827	Asp domain-containing protein
AG1IA_05042	Asp domain-containing protein
AG1IA_06567	asparagine-linked glycosylation 9 protein isoform a
AG1IA_03391	aspartic peptidase A1
AG1IA_08671	Atg14 domain-containing protein
AG1IA_08671	Atg14 domain-containing protein
AG1IA_05048	ATP synthase subunit 5
AG1IA_01104	ATP-binding cassette transporter
AG1IA_01104	ATP-binding cassette transporter
AG1IA_08838	ATP-binding cassette transporter protein YOR1
AG1IA_01442	ATP-dependent DNA helicase recQ
AG1IA_05916	ATP-dependent RNA helicase
AG1IA_02669	ATP-dependent RNA helicase DBP3
AG1IA_01873	autophagic vacuole formation-related protein
AG1IA_05196	Bap31 domain-containing protein
AG1IA_07776	beta-Ala-His dipeptidase
AG1IA_02003	beta-glucosidase, putative
AG1IA_09920	Bot1p domain-containing protein
AG1IA_05721	Bromodomain-containing protein
AG1IA_03244	BSD domain-containing protein
AG1IA_01386	BTB domain-containing protein
AG1IA_07854	C4dic_mal_tran domain-containing protein
AG1IA_03327	cadmium ion transporter
AG1IA_01566	calpain
AG1IA_08016	calpain
AG1IA_00849	CAMK/CAMK-Unique protein kinase
AG1IA_06941	cAMP-dependent protein kinase inhibitor
AG1IA_04658	CAP59_mtransfer domain-containing protein
AG1IA_04364	carboxypeptidase
AG1IA_04948	CDC27 domain-containing protein
AG1IA_03824	CDC48_2 domain-containing protein
AG1IA_05195	cell division control protein 16
AG1IA_01141	cell division control protein 45
AG1IA_00767	cell polarity protein
AG1IA_00767	cell polarity protein
AG1IA_01991	cellobiose dehydrogenase
AG1IA_08946	cellulase, putative
AG1IA_07173	CFEM domain-containing protein
AG1IA_06837	CHAT domain-containing protein
AG1IA_08403	CHAT domain-containing protein
AG1IA_08836	CHD5 domain-containing protein
AG1IA_07339	chitin synthase 6
AG1IA_04366	chitin synthase G
AG1IA_04366	chitin synthase G
AG1IA_08321	Chol_subst-bind domain-containing protein
AG1IA_07352	chromate ion transporter
AG1IA_06451	chromatin assembly complex protein
AG1IA_08267	Cl-channel protein
AG1IA_04436	coatomer subunit alpha
AG1IA_04394	cohesin complex subunit (Psm1), putative
AG1IA_04394	cohesin complex subunit (Psm1), putative
AG1IA_01162	Con-6 domain-containing protein
AG1IA_02336	condensin complex component cnd2
AG1IA_06039	copper radical oxidase
AG1IA_09335	copper radical oxidase
AG1IA_09336	copper radical oxidase
AG1IA_02709	Copper-fist domain-containing protein
AG1IA_07678	coproporphyrinogen III oxidase
AG1IA_10145	CorA domain-containing protein
AG1IA_04072	cortical actin cytoskeleton protein asp1
AG1IA_05423	CWC25 domain-containing protein
AG1IA_00114	Cyclin domain-containing protein
AG1IA_01833	cytochrome P450
AG1IA_06450	cytochrome P450
AG1IA_00743	cytochrome P450 domain-containing protein
AG1IA_01757	cytochrome P450 domain-containing protein
AG1IA_05132	cytochrome P450 domain-containing protein
AG1IA_05573	cytochrome P450 domain-containing protein
AG1IA_06336	cytochrome P450 domain-containing protein
AG1IA_08079	cytochrome P450 domain-containing protein
AG1IA_08704	cytochrome P450 domain-containing protein
AG1IA_08704	cytochrome P450 domain-containing protein
AG1IA_09309	cytochrome P450 domain-containing protein
AG1IA_09440	cytochrome P450 domain-containing protein
AG1IA_03548	cytochrome P450 monooxygenase
AG1IA_04867	cytochrome P450 monooxygenase
AG1IA_08542	cytochrome P450 monooxygenase
AG1IA_07677	cytochrome P450 monooxygenase pc-3
AG1IA_03405	cytoplasm protein
AG1IA_06549	cytoplasm protein
AG1IA_02855	cytoplasmic protein
AG1IA_00376	cytoplasmic tRNA 2-thiolation protein 1
AG1IA_04785	decaprenyl-diphosphate synthase subunit 1
AG1IA_02524	delta24(24-1) sterol reductase
AG1IA_00283	developmentally regulated GTP binding protein 1
AG1IA_02876	DHFR_1 domain-containing protein
AG1IA_03500	DLH domain-containing protein
AG1IA_02408	DNA polymerase alpha catalytic subunit, putative
AG1IA_02408	DNA polymerase alpha catalytic subunit, putative
AG1IA_06638	DNA polymerase IV
AG1IA_00169	DNA repair protein rad8
AG1IA_03366	DNA replication licensing factor mcm2
AG1IA_03183	DNA replication origin binding protein
AG1IA_04517	DNA topoisomerase 2
AG1IA_09177	DNA_ligase_A_M domain-containing protein
AG1IA_07449	DNA-directed RNA polymerase III subunit
AG1IA_01699	dolichyl-phosphate-mannose--protein mannosyltransferase 4
AG1IA_07207	dsrm domain-containing protein
AG1IA_07207	dsrm domain-containing protein
AG1IA_02916	DUF1237 domain-containing protein
AG1IA_01713	DUF1604 domain-containing protein
AG1IA_03996	DUF221 domain-containing protein
AG1IA_00531	DUF3402 domain-containing protein
AG1IA_07946	DUF89 domain-containing protein
AG1IA_00861	Dynamitin domain-containing protein
AG1IA_00373	EAF domain-containing protein
AG1IA_00373	EAF domain-containing protein
AG1IA_06555	efhand domain-containing protein
AG1IA_01077	EI24 domain-containing protein
AG1IA_07031	elongation factor 3
AG1IA_02027	endoplasmic reticulum protein
AG1IA_08785	endoplasmic reticulum receptor
AG1IA_03427	enoyl-CoA hydratase
AG1IA_03427	enoyl-CoA hydratase
AG1IA_06413	Exo_endo_phos domain-containing protein
AG1IA_06413	Exo_endo_phos domain-containing protein
AG1IA_05548	exonuclease
AG1IA_03150	exopolyphosphatase
AG1IA_05361	fatty acid synthase beta subunit dehydratase
AG1IA_05361	fatty acid synthase beta subunit dehydratase
AG1IA_03484	F-box domain-containing protein
AG1IA_01201	F-box/WD repeat-containing protein pof1
AG1IA_02511	F-box-like domain-containing protein
AG1IA_03015	F-box-like domain-containing protein
AG1IA_07064	F-box-like domain-containing protein
AG1IA_07444	F-box-like domain-containing protein
AG1IA_07714	F-box-like domain-containing protein
AG1IA_07714	F-box-like domain-containing protein
AG1IA_08668	F-box-like domain-containing protein
AG1IA_03334	ferroxidase, multicopper oxidase
AG1IA_00275	fibronectin type III/BRCA1 domain-containing protein
AG1IA_05611	flagellar associated protein
AG1IA_05385	flavin-containing amine oxidasedehydrogenase
Gene_ID	Function description
AG1IA_02449	Fungal_trans domain-containing protein
AG1IA_09156	Fungal_trans domain-containing protein
AG1IA_09165	Fungal_trans domain-containing protein
AG1IA_01876	FUSC domain-containing protein
AG1IA_04828	g2/mitotic-specific cyclin cdc13
AG1IA_06530	Gcd10p domain-containing protein
AG1IA_05285	glucanase
AG1IA_04043	glucosamine--fructose-6-phosphate aminotransferase
AG1IA_07832	glucosyltransferase
AG1IA_05490	glutamate synthase precursor
AG1IA_05490	glutamate synthase precursor
AG1IA_05490	glutamate synthase precursor
AG1IA_04627	glutamyl-tRNA(Gln) amidotransferase subunit A
AG1IA_07934	Glutaredoxin domain-containing protein
AG1IA_06810	glutaryl-CoA dehydrogenase
AG1IA_06972	glycerol-3-phosphate dehydrogenase
AG1IA_00400	glycerol-3-phosphate O-acyltransferase
AG1IA_03280	glycerol-3-phosphate-acyltransferase
AG1IA_04664	Glyco_hydro_10 domain-containing protein
AG1IA_04470	Glyco_transf_25 domain-containing protein
AG1IA_05754	glycogen phosphorylase
AG1IA_06275	Glycophorin_A domain-containing protein
AG1IA_02936	glycoside hydrolase family 16 protein
AG1IA_02936	glycoside hydrolase family 16 protein
AG1IA_02936	glycoside hydrolase family 16 protein
AG1IA_06472	glycoside hydrolase family 35 protein
AG1IA_07848	glycoside hydrolase family 5 protein
AG1IA_07848	glycoside hydrolase family 5 protein
AG1IA_08832	glycoside hydrolase family 61 protein
AG1IA_00720	glycoside hydrolase family protein
AG1IA_07549	glycosyltransferase family 2 protein
AG1IA_07549	glycosyltransferase family 2 protein
AG1IA_07879	glycosyltransferase family 2 protein
AG1IA_00523	glycosyltransferase family 32 protein
AG1IA_02240	GMC_oxred_C domain-containing protein
AG1IA_05910	GMP synthase
AG1IA_07260	GPI ethanolamine phosphate transferase 1
AG1IA_06340	Grp1_Fun34_YaaH domain-containing protein
AG1IA_04776	Hamartin domain-containing protein
AG1IA_06101	heparinase II/III family protein
AG1IA_00245	Herpes_gE domain-containing protein
AG1IA_01623	hexokinase
AG1IA_01623	hexokinase
AG1IA_04168	hexokinase
AG1IA_07956	hexose transporter
AG1IA_02356	His_Phos_2 domain-containing protein
AG1IA_00251	His4p
AG1IA_08717	HisKA domain-containing protein
AG1IA_00165	histone deacetylase RPD3
AG1IA_04445	Histone domain-containing protein
AG1IA_07831	HLH domain-containing protein
AG1IA_07735	HMG_box domain-containing protein
AG1IA_00330	Homeobox domain-containing protein
AG1IA_05765	Homeobox domain-containing protein
AG1IA_06144	Homeobox domain-containing protein
AG1IA_02527	HSF_DNA-bind domain-containing protein
AG1IA_07812	hsp90-like protein
AG1IA_05579	hypothetical HRQ family protein 1
AG1IA_05579	hypothetical HRQ family protein 1
AG1IA_00024	hypothetical protein
AG1IA_00111	hypothetical protein
AG1IA_00170	hypothetical protein
AG1IA_00190	hypothetical protein
AG1IA_00328	hypothetical protein
AG1IA_00405	hypothetical protein
AG1IA_00511	hypothetical protein
AG1IA_00536	hypothetical protein
AG1IA_00545	hypothetical protein
AG1IA_00582	hypothetical protein
AG1IA_00615	hypothetical protein
AG1IA_00619	hypothetical protein
AG1IA_00711	hypothetical protein
AG1IA_00750	hypothetical protein
AG1IA_00779	hypothetical protein
AG1IA_00794	hypothetical protein
AG1IA_01046	hypothetical protein
AG1IA_01164	hypothetical protein
AG1IA_01216	hypothetical protein
AG1IA_01303	hypothetical protein
AG1IA_01366	hypothetical protein
AG1IA_01393	hypothetical protein
AG1IA_01490	hypothetical protein
AG1IA_01518	hypothetical protein
AG1IA_01528	hypothetical protein
AG1IA_01568	hypothetical protein
AG1IA_01804	hypothetical protein
AG1IA_01831	hypothetical protein
AG1IA_01858	hypothetical protein
AG1IA_01907	hypothetical protein
AG1IA_01965	hypothetical protein
AG1IA_02009	hypothetical protein
AG1IA_02010	hypothetical protein
AG1IA_02012	hypothetical protein
AG1IA_02072	hypothetical protein
AG1IA_02166	hypothetical protein
AG1IA_02218	hypothetical protein
AG1IA_02219	hypothetical protein
AG1IA_02304	hypothetical protein
AG1IA_02306	hypothetical protein
AG1IA_02319	hypothetical protein
AG1IA_02411	hypothetical protein
AG1IA_02685	hypothetical protein
AG1IA_02822	hypothetical protein
AG1IA_02822	hypothetical protein
AG1IA_02829	hypothetical protein
AG1IA_03019	hypothetical protein
AG1IA_03145	hypothetical protein
AG1IA_03160	hypothetical protein
AG1IA_03194	hypothetical protein
AG1IA_03205	hypothetical protein
AG1IA_03237	hypothetical protein
AG1IA_03388	hypothetical protein
AG1IA_03486	hypothetical protein
AG1IA_03492	hypothetical protein
AG1IA_03567	hypothetical protein
AG1IA_03671	hypothetical protein
AG1IA_03677	hypothetical protein
AG1IA_03715	hypothetical protein
AG1IA_03750	hypothetical protein
AG1IA_03775	hypothetical protein
AG1IA_03777	hypothetical protein
AG1IA_03888	hypothetical protein
AG1IA_03931	hypothetical protein
AG1IA_03986	hypothetical protein
AG1IA_03997	hypothetical protein
AG1IA_03997	hypothetical protein
AG1IA_04181	hypothetical protein
AG1IA_04205	hypothetical protein
AG1IA_04222	hypothetical protein
AG1IA_04228	hypothetical protein
AG1IA_04286	hypothetical protein
AG1IA_04327	hypothetical protein
AG1IA_04451	hypothetical protein
AG1IA_04478	hypothetical protein
AG1IA_04479	hypothetical protein
AG1IA_04590	hypothetical protein
AG1IA_04640	hypothetical protein
AG1IA_04660	hypothetical protein
AG1IA_04709	hypothetical protein
AG1IA_04783	hypothetical protein
AG1IA_04833	hypothetical protein
AG1IA_04965	hypothetical protein
AG1IA_04982	hypothetical protein
AG1IA_04997	hypothetical protein
AG1IA_05064	hypothetical protein
AG1IA_05064	hypothetical protein
AG1IA_05160	hypothetical protein
AG1IA_05160	hypothetical protein
AG1IA_05225	hypothetical protein
AG1IA_05265	hypothetical protein
AG1IA_05457	hypothetical protein
AG1IA_05511	hypothetical protein
AG1IA_05853	hypothetical protein
AG1IA_05853	hypothetical protein
AG1IA_05925	hypothetical protein
AG1IA_05974	hypothetical protein
AG1IA_06004	hypothetical protein
AG1IA_06004	hypothetical protein
AG1IA_06018	hypothetical protein
AG1IA_06041	hypothetical protein
AG1IA_06169	hypothetical protein
AG1IA_06239	hypothetical protein
AG1IA_06262	hypothetical protein
AG1IA_06327	hypothetical protein
AG1IA_06398	hypothetical protein
AG1IA_06399	hypothetical protein
AG1IA_06483	hypothetical protein
AG1IA_06484	hypothetical protein
AG1IA_06548	hypothetical protein
AG1IA_06596	hypothetical protein
AG1IA_06741	hypothetical protein
AG1IA_06783	hypothetical protein
AG1IA_06819	hypothetical protein
AG1IA_06819	hypothetical protein
AG1IA_06832	hypothetical protein
AG1IA_06893	hypothetical protein
AG1IA_06954	hypothetical protein
AG1IA_06963	hypothetical protein
AG1IA_06989	hypothetical protein
AG1IA_06989	hypothetical protein
AG1IA_07036	hypothetical protein
AG1IA_07036	hypothetical protein
AG1IA_07036	hypothetical protein
AG1IA_07036	hypothetical protein
AG1IA_07036	hypothetical protein
AG1IA_07036	hypothetical protein
AG1IA_07036	hypothetical protein
AG1IA_07036	hypothetical protein
AG1IA_07046	hypothetical protein
AG1IA_07085	hypothetical protein
AG1IA_07116	hypothetical protein
AG1IA_07146	hypothetical protein
AG1IA_07200	hypothetical protein
AG1IA_07405	hypothetical protein
AG1IA_07461	hypothetical protein
AG1IA_07468	hypothetical protein
AG1IA_07477	hypothetical protein
AG1IA_07521	hypothetical protein
AG1IA_07544	hypothetical protein
AG1IA_07567	hypothetical protein
AG1IA_07578	hypothetical protein
AG1IA_07729	hypothetical protein
AG1IA_07742	hypothetical protein
AG1IA_07800	hypothetical protein
AG1IA_07890	hypothetical protein
AG1IA_07890	hypothetical protein
AG1IA_07995	hypothetical protein
AG1IA_08002	hypothetical protein
AG1IA_08018	hypothetical protein
AG1IA_08023	hypothetical protein
AG1IA_08025	hypothetical protein
AG1IA_08033	hypothetical protein
AG1IA_08035	hypothetical protein
AG1IA_08066	hypothetical protein
AG1IA_08175	hypothetical protein
AG1IA_08209	hypothetical protein
AG1IA_08301	hypothetical protein
AG1IA_08361	hypothetical protein
AG1IA_08381	hypothetical protein
AG1IA_08415	hypothetical protein
AG1IA_08433	hypothetical protein
AG1IA_08433	hypothetical protein
AG1IA_08557	hypothetical protein
AG1IA_08573	hypothetical protein
AG1IA_08658	hypothetical protein
AG1IA_08659	hypothetical protein
AG1IA_08665	hypothetical protein
AG1IA_08700	hypothetical protein
AG1IA_08798	hypothetical protein
AG1IA_08808	hypothetical protein
AG1IA_08811	hypothetical protein
AG1IA_08904	hypothetical protein
AG1IA_08924	hypothetical protein
AG1IA_08954	hypothetical protein
AG1IA_08954	hypothetical protein
AG1IA_08974	hypothetical protein
AG1IA_09036	hypothetical protein
AG1IA_09038	hypothetical protein
AG1IA_09061	hypothetical protein
AG1IA_09075	hypothetical protein
AG1IA_09128	hypothetical protein
AG1IA_09218	hypothetical protein
AG1IA_09371	hypothetical protein
AG1IA_09400	hypothetical protein
AG1IA_09407	hypothetical protein
AG1IA_09407	hypothetical protein
AG1IA_09407	hypothetical protein
AG1IA_09421	hypothetical protein
AG1IA_09422	hypothetical protein
AG1IA_09574	hypothetical protein
AG1IA_09601	hypothetical protein
AG1IA_09665	hypothetical protein
AG1IA_09670	hypothetical protein
AG1IA_09809	hypothetical protein
AG1IA_09860	hypothetical protein
AG1IA_09877	hypothetical protein
AG1IA_09924	hypothetical protein
AG1IA_09958	hypothetical protein
AG1IA_09962	hypothetical protein
AG1IA_09989	hypothetical protein
AG1IA_10028	hypothetical protein
AG1IA_10146	hypothetical protein
AG1IA_10248	hypothetical protein
AG1IA_10480	hypothetical protein
AG1IA_07607	IBR domain-containing protein
AG1IA_00549	import inner membrane translocase subunit TIM54
AG1IA_04172	inositolphosphorylceramide synthase
AG1IA_01357	integral membrane protein
AG1IA_00223	intracellular protein transport-related protein
AG1IA_04689	Ion_trans domain-containing protein
AG1IA_04075	IQ and RasGAP domain-containing protein
AG1IA_01120	isocitrate lyase
AG1IA_03009	Jacalin domain-containing protein
AG1IA_00907	kex protein
AG1IA_00571	kinesin family member 21A
AG1IA_00935	kinesin heavy chain
AG1IA_03875	Kri1 domain-containing protein
AG1IA_04672	laccase, multicopper oxidase, benzenediol:oxygen oxidorectuctase
AG1IA_06427	Laminin_I domain-containing protein
AG1IA_06856	L-aminoadipate-semialdehyde dehydrogenase large subunit
AG1IA_04670	L-arabinitol 4-dehydrogenase
AG1IA_04670	L-arabinitol 4-dehydrogenase
AG1IA_06835	leptomycin B resistance protein pmd1
AG1IA_05149	leukotriene-A4 hydrolase
AG1IA_04593	LIM domain-containing protein
AG1IA_02528	lipase
AG1IA_01382	LMWPc domain-containing protein
AG1IA_00797	L-ornithine transporter
AG1IA_04885	LRR_4 domain-containing protein
AG1IA_05433	LRR_4 domain-containing protein
AG1IA_04281	LSM domain-containing protein
AG1IA_05348	lysine/ornithine N-monooxygenase
AG1IA_06269	mannose-6-phosphate isomerase
AG1IA_07511	Med12 domain-containing protein
AG1IA_04774	Med5 domain-containing protein
AG1IA_04774	Med5 domain-containing protein
AG1IA_08995	Methyltransf_11 domain-containing protein
AG1IA_07639	Methyltransf_16 domain-containing protein
AG1IA_02206	Methyltransf_18 domain-containing protein
AG1IA_07524	MFS amino acid permease
AG1IA_00272	MFS sugar transporter
AG1IA_01476	MFS_1 domain-containing protein
AG1IA_02759	Mito_carr domain-containing protein
AG1IA_00821	Mitochondr_Som1 domain-containing protein
AG1IA_00821	Mitochondr_Som1 domain-containing protein
AG1IA_04098	mitogen activated protein kinase-like protein
AG1IA_09124	mRNA polyadenylation-related protein
AG1IA_01143	Mss51p
AG1IA_01143	Mss51p
AG1IA_01143	Mss51p
AG1IA_01143	Mss51p
AG1IA_06402	multidrug resistance protein 1
AG1IA_02109	multidrug resistance-associated ABC transporter
AG1IA_02109	multidrug resistance-associated ABC transporter
AG1IA_01678	multidrug/Oligosaccharidyl-lipid/Polysaccharide flippase
AG1IA_06912	mycorrhiza-upregulated peptidase C14
AG1IA_04820	myo inositol monophosphatase
AG1IA_03177	myxovirus resistance 1
AG1IA_03177	myxovirus resistance 1
AG1IA_05598	Na_Ca_ex domain-containing protein
AG1IA_05598	Na_Ca_ex domain-containing protein
AG1IA_00664	Na_H_Exchanger domain-containing protein
AG1IA_04455	NAD dependent epimerase/dehydratase
AG1IA_08428	NAD dependent epimerase/dehydratase
AG1IA_00923	NAD_binding_6 domain-containing protein
AG1IA_00608	NAD-dependent isocitrate dehydrogenase subunit 1 precursor
AG1IA_04905	NADH oxidase
AG1IA_06578	NIF domain-containing protein
AG1IA_01468	Nramp domain-containing protein
AG1IA_03649	NuA4 domain-containing protein
AG1IA_03479	nuclear prelamin A recognition factor-like protein
AG1IA_03479	nuclear prelamin A recognition factor-like protein
AG1IA_05060	nucleolar GTP-binding protein 1
AG1IA_06758	nucleosome assembly protein I
AG1IA_00074	nucleus protein
AG1IA_04544	NUDIX domain-containing protein
AG1IA_01447	O-acetyltransferase
AG1IA_01447	O-acetyltransferase
AG1IA_05892	oligopeptide transporter
AG1IA_00422	oligosaccharyl transferase alpha subunit
AG1IA_00287	ORMDL domain-containing protein
AG1IA_00770	oxidoreductase FAD/NAD(P)-binding protein
AG1IA_09024	palmitoyl-protein thioesterase
AG1IA_04613	pantothenate transporter
AG1IA_00413	PAP2 domain-containing protein
AG1IA_09327	ParG domain-containing protein
AG1IA_01167	Patatin domain-containing protein
AG1IA_00242	patched sphingolipid transporter (Ncr1), putative
AG1IA_02686	PBP domain-containing protein
AG1IA_02891	Pectinesterase domain-containing protein
AG1IA_05767	peptidase
AG1IA_03217	peptidase C14
AG1IA_07253	Peptidase_C1 domain-containing protein
AG1IA_09096	Peptidase_C14 domain-containing protein
AG1IA_07282	peptide methionine sulfoxide reductase
AG1IA_09637	peptide-N4-(N-acetyl-beta-glucosaminyl)asparagine amidase A
AG1IA_03727	Peroxidase_2 domain-containing protein
AG1IA_01649	PGAMP domain-containing protein
AG1IA_01649	PGAMP domain-containing protein
AG1IA_01614	phenylacetyl-CoA ligase
AG1IA_03841	phenylalanine ammonium lyase
AG1IA_07620	phosphatidylinositol 3- and 4-kinase, putative
AG1IA_07702	phosphatidylserine synthase 2
AG1IA_05516	phosphoglycerate mutase
AG1IA_04715	phospholipase D
AG1IA_07224	phospholipid-translocating P-type ATPase, putative
AG1IA_06286	phosphoprotein phosphatase
AG1IA_00294	phosphoribosylaminoimidazole carboxylase
AG1IA_05200	pH-response regulator
AG1IA_03253	pH-response regulator protein palC
AG1IA_07184	PI-PLC-X domain-containing protein
AG1IA_03987	Pkinase domain-containing protein
AG1IA_03987	Pkinase domain-containing protein
AG1IA_06847	Pkinase domain-containing protein
AG1IA_07906	Pkinase domain-containing protein
AG1IA_08309	Pkinase domain-containing protein
AG1IA_04697	Pkinase_Tyr domain-containing protein
AG1IA_06883	Pkinase_Tyr domain-containing protein
AG1IA_07574	Pkinase_Tyr domain-containing protein
AG1IA_09771	Pkinase_Tyr domain-containing protein
AG1IA_05770	pleckstrin-like protein
AG1IA_07313	Pmp3 domain-containing protein
AG1IA_07340	p-nitrophenyl phosphatase
AG1IA_02945	polyamine transporter 1
AG1IA_02248	polysaccharide lyase family 8 protein
AG1IA_02082	PRCC_Cterm domain-containing protein
AG1IA_02082	PRCC_Cterm domain-containing protein
AG1IA_07653	Prefoldin_2 domain-containing protein
AG1IA_09112	pre-mRNA splicing factor ATP-dependent RNA helicase prp16
AG1IA_02073	pre-mRNA-splicing ATP-dependent RNA helicase PRP28
AG1IA_07774	pre-mRNA-splicing factor PRP46
AG1IA_04724	proliferating cell nuclear antigen
AG1IA_02746	protein serine/threonine kinase
AG1IA_04448	protein transport protein Sec24, putative
AG1IA_08343	protein ura1
AG1IA_08343	protein ura1
AG1IA_08343	protein ura1
AG1IA_08343	protein ura1
AG1IA_00957	pseudouridylate synthase 4
AG1IA_05350	PTCB-BRCT domain-containing protein
AG1IA_03515	putative endonuclease LCL3
AG1IA_00108	PX domain-containing protein
AG1IA_00108	PX domain-containing protein
AG1IA_02523	PXB domain-containing protein
AG1IA_02668	Pyr_redox_2 domain-containing protein
AG1IA_02668	Pyr_redox_2 domain-containing protein
AG1IA_04847	pyranose 2-oxidase
AG1IA_05126	pyridoxal-dependent decarboxylase domain-containing protein
AG1IA_09510	pyrolysin
AG1IA_04299	Ran_BP1 domain-containing protein
AG1IA_05049	Ras domain-containing protein
AG1IA_07728	Ras guanine-nucleotide exchange protein, putative
AG1IA_00544	RasGAP domain-containing protein
AG1IA_08163	Rho guanyl-nucleotide exchange factor
AG1IA_02373	Rhomboid domain-containing protein
AG1IA_06380	Ribonuc_L-PSP domain-containing protein
AG1IA_03700	Ribonuclease domain-containing protein
AG1IA_00758	Ribosomal_L18ae domain-containing protein
AG1IA_04277	Ribosomal_L32p domain-containing protein
AG1IA_02113	Ribosomal_S21e domain-containing protein
AG1IA_01626	Ribosomal_S7 domain-containing protein
AG1IA_04010	ribosome assembly protein 4
AG1IA_04010	ribosome assembly protein 4
AG1IA_04928	ribosome biogenesis protein Sqt1
AG1IA_02868	RIO1 domain-containing protein
AG1IA_02868	RIO1 domain-containing protein
AG1IA_00026	RNase H domain-containing protein
AG1IA_03132	Rnu3ip2 protein
AG1IA_01750	RRM/R3H domain-containing protein
AG1IA_06273	RRM_1 domain-containing protein
AG1IA_08012	RRM_1 domain-containing protein
AG1IA_03545	RTA1 domain-containing protein
AG1IA_03527	S1-P1_nuclease domain-containing protein
AG1IA_03527	S1-P1_nuclease domain-containing protein
AG1IA_05891	Sec7 domain-containing protein
AG1IA_05891	Sec7 domain-containing protein
AG1IA_05891	Sec7 domain-containing protein
AG1IA_04572	sec7 guanine nucleotide exchange factor
AG1IA_04245	Sgt1
AG1IA_00105	SH3 domain-containing protein
AG1IA_01088	SH3 domain-containing protein
AG1IA_06562	SH3_1 domain-containing protein
AG1IA_05216	shk1 kinase-binding protein 1
AG1IA_02522	SHR3_chaperone domain-containing protein
AG1IA_01707	signal sequence binding protein
AG1IA_02503	signal transducer
AG1IA_05975	sin3b
AG1IA_02122	skeletal muscle/kidney enriched inositol 5-phosphatase
AG1IA_05728	small nucleolar ribonucleoprotein
AG1IA_05407	SNARE protein SED5/Syntaxin 5
AG1IA_02466	splicing factor 3B subunit 1
AG1IA_02623	SPO22 domain-containing protein
AG1IA_02328	SR-25 domain-containing protein
AG1IA_04429	stu1
AG1IA_06524	Subunit of the condensin complex, which reorganizes chromosomes during cell division
AG1IA_04980	SurE domain-containing protein
AG1IA_06021	survival factor 1
AG1IA_04225	TAF8_C domain-containing protein
AG1IA_05706	Taxilin domain-containing protein
AG1IA_01507	TBP associated factor (Mot1), putative
AG1IA_03444	Tfb4 domain-containing protein
AG1IA_04150	tho2 protein
AG1IA_00697	TPR_2 domain-containing protein
AG1IA_08058	TPR_2 domain-containing protein
AG1IA_03081	transaminase
AG1IA_06288	transcription factor
AG1IA_09130	transcription initiation factor IIE subunit beta
AG1IA_07698	transcription initiation factor TFIID complex 60 kDa subunit
AG1IA_07698	transcription initiation factor TFIID complex 60 kDa subunit
AG1IA_05679	transcription initiation factor TFIID subunit 2
AG1IA_04542	transmembrane protein
AG1IA_05576	transporter ATM1
AG1IA_08286	TRAPP complex subunit bet5
AG1IA_04409	TRAPPC-Trs85 domain-containing protein
AG1IA_06016	trehalose phosphorylase
AG1IA_02687	TRI12 domain-containing protein
AG1IA_04334	tuberin
AG1IA_05320	tubulin gamma chain
AG1IA_01970	type III restriction enzyme
AG1IA_01549	Tyrosinase domain-containing protein
AG1IA_09208	U3 snoRNP protein Utp20
AG1IA_06196	ubiquitin activating enzyme
AG1IA_05177	ubiquitin-protein ligase
AG1IA_05905	UCH domain-containing protein
AG1IA_07271	UCR_hinge domain-containing protein
AG1IA_01264	Vac_ImportDeg domain-containing protein
AG1IA_04902	vacuolar H+ ATPase E1
AG1IA_01479	vacuolar membrane protein
AG1IA_00444	vacuolar protein sorting-associated protein vps17
AG1IA_03116	vacuolar protein-sorting protein BRO1
AG1IA_00028	vacuolar sorting protein
AG1IA_06699	valine-tRNA ligase
AG1IA_05745	Vegetative incompatibility protein
AG1IA_07889	VHS domain-containing protein
AG1IA_07020	voltage-dependent ion-selective channel
AG1IA_02390	VPS9 domain-containing protein
AG1IA_00782	WD repeat-containing protein
AG1IA_02896	WD40 domain-containing protein
AG1IA_09967	WD40 domain-containing protein
AG1IA_01891	WD-repeat protein, putative
AG1IA_05191	WLM domain-containing protein
AG1IA_07198	WLM domain-containing protein
AG1IA_02899	Y_phosphatase domain-containing protein
AG1IA_07490	Yippee domain-containing protein
AG1IA_00151	YwlC protein
AG1IA_00266	zf-C2H2 domain-containing protein
AG1IA_00266	zf-C2H2 domain-containing protein
AG1IA_02180	zf-C2H2 domain-containing protein
AG1IA_01034	zf-C3HC4 domain-containing protein
AG1IA_03394	zf-C3HC4 domain-containing protein
AG1IA_08353	zf-CCCH domain-containing protein
AG1IA_07375	zf-MYND domain-containing protein
AG1IA_07375	zf-MYND domain-containing protein
AG1IA_02260	zf-RanBP domain-containing protein
AG1IA_01001	Zn_clus domain-containing protein
AG1IA_05119	Zn_clus domain-containing protein
AG1IA_06342	Zn_clus domain-containing protein
AG1IA_06345	Zn_clus domain-containing protein
AG1IA_08508	Zn_clus domain-containing protein
AG1IA_08701	Zn_clus domain-containing protein
AG1IA_08754	Zn_clus domain-containing protein
AG1IA_09329	Zn_clus domain-containing protein
AG1IA_01680	ZNF1 protein

## Sheet: Table S4
Table S4. List of target genes associated with pathogenesis.
CYP450
Gene_ID	Function description
AG1IA_01833	cytochrome P450
AG1IA_06450	cytochrome P450
AG1IA_08704	cytochrome P450 domain-containing protein
AG1IA_00743	cytochrome P450 domain-containing protein
AG1IA_01757	cytochrome P450 domain-containing protein
AG1IA_05132	cytochrome P450 domain-containing protein
AG1IA_05573	cytochrome P450 domain-containing protein
AG1IA_06336	cytochrome P450 domain-containing protein
AG1IA_08079	cytochrome P450 domain-containing protein
AG1IA_09309	cytochrome P450 domain-containing protein
AG1IA_09440	cytochrome P450 domain-containing protein
AG1IA_03548	cytochrome P450 monooxygenase
AG1IA_04867	cytochrome P450 monooxygenase
AG1IA_08542	cytochrome P450 monooxygenase
AG1IA_07677	cytochrome P450 monooxygenase pc-3
# MAPK pathway
Gene_ID	Subject_id
AG1IA_06288	SWI4
AG1IA_06562	SHO1,SSU81
AG1IA_04862	FKS1
AG1IA_04098	FUS3
# cAMP pathway
Gene_ID	Subject_id
AG1IA_02709	MAC1
# Ca signaling pathway
Gene_ID	Subject_id
AG1IA_02709	CUP2
AG1IA_04689	CCH1
TCDB transporters
Gene_ID	Superfamily	Family	FamilyDescription
AG1IA_01758	APC Superfamily	2.A.3	The Amino Acid-Polyamine-Organocation (APC) Family
AG1IA_00272;AG1IA_03862;G1IA_07956	MFS Superfamily	2.A.1	The Major Facilitator Superfamily (MFS)
AG1IA_00797;AG1IA_06524	Mitochondrial Carrier (MC) Superfamily	2.A.29	The Mitochondrial Carrier (MC) Family
ABC transporters
AG1IA_01104	ABC transporter C family protein
AG1IA_02109	ABC transporter C family protein
AG1IA_03327	ABC transporter C family protein
AG1IA_03597	ABC transporter B family protein
AG1IA_05576	ABC transporter B family protein
AG1IA_06402	ABC transporter B family protein
AG1IA_06835	ABC transporter B family protein
AG1IA_08015	Abc transporter G family protein
AG1IA_08838	ABC transporter C family protein
E3 ubiquitin ligase
Gene_ID	Subject_id	Subject_annotation
AG1IA01201	gi|169774323|ref|XP_001821629.1|	E3 ubiquitin ligase complex SCF subunit sconB [Aspergillus oryzae RIB40]
TE genes
# Pfam annotation
AG1IA00026	PF00075.18	RNase H
AG1IA05042	PF00077.1	Retroviral aspartyl protease
# Refseq annotation
AG1IA07946	gi|150951224|ref|XP_001387508.2|	Ty3 transposition effector [Scheffersomyces stipitis CBS 6054]
SCFs
Gene_ID	OrthoMCLFamily	Fungal SCF_ID	Fungal SCF Description
AG1IA_00511	OG2FB2221	FG695	gi|58265972|ref|XP_570142.1| Cryptococcus_neoformans rRNA processing-related protein [Cryptococcus neoformans var. neoformans JEC21]
AG1IA_00782	OG2FB3188	MS452	jgi|Phchr1|121469|e_gwh2.5.115 Phanerochaete_chrysosporium
AG1IA_03366	OG2FB3854	MS463	jgi|Phchr1|130892|e_gwh2.15.20 Phanerochaete_chrysosporium
AG1IA_04436	OG2FB2716	MS398	jgi|Phchr1|136606|e_gww2.7.24. Phanerochaete_chrysosporium
AG1IA_04507	OG2FB3920	MS532	gi|58258523|ref|XP_566674.1| Cryptococcus_neoformans Hob1p [Cryptococcus neoformans var. neoformans JEC21]
AG1IA_04724	OG2FB2516	FG546	gi|58261822|ref|XP_568321.1| Cryptococcus_neoformans DNA polymerase processivity factor [Cryptococcus neoformans var. neoformans JEC21]
AG1IA_04902	OG2FB3941	FG916	jgi|Phchr1|134368|e_gww2.12.28 Phanerochaete_chrysosporium
AG1IA_05910	OG2FB3996	FG854	jgi|Phchr1|138228|e_gww2.4.172 Phanerochaete_chrysosporium
AG1IA_07653	OG2FB2015	FG864	jgi|Phchr1|6236|fgenesh1_pg.C_ Phanerochaete_chrysosporium
AG1IA_07774	OG2FB2815	FG813	jgi|Phchr1|6089|fgenesh1_pg.C_ Phanerochaete_chrysosporium
AG1IA_02408	OG2FB1981	FG692	jgi|Phchr1|137793|e_gww2.3.30. Phanerochaete_chrysosporium
AG1IA_02868	OG2FB3191	MS481	jgi|Phchr1|28305|gwh2.11.174.1 Phanerochaete_chrysosporium
AG1IA_04394	OG2FB3913	FG866	jgi|Phchr1|126748|e_gwh2.7.29. Phanerochaete_chrysosporium
AG1IA_09399	OG2FB2398	FG735	jgi|Phchr1|134821|e_gww2.11.23 Phanerochaete_chrysosporium
CAZymes
Query_id	Subject_id	Function description
AG1IA_04862	AAB58492.1|GT48	1,3-beta-glucan synthase component GLS2
AG1IA_07549	AAB71697.1|GT2	glycosyltransferase family 2 protein
AG1IA_07339	AAB84285.1|GT2	chitin synthase 6
AG1IA_02027	AAD51853.1|CE8	endoplasmic reticulum protein
AG1IA_04366	AAF04828.1|GT2	chitin synthase G
AG1IA_06016	AAF22230.1|GT4	trehalose phosphorylase
AG1IA_05754	AAL23577.1|GT35	glycogen phosphorylase
AG1IA_01699	AAR99494.1|GT39	dolichyl-phosphate-mannose--protein mannosyltransferase 4
AG1IA_05617	AAT40476.1|GT20	alpha,alpha-trehalose-phosphate synthase TPS1 subunit
AG1IA_00523	AAW44921.1|GT32	glycoside hydrolase family 32 protein
AG1IA_08946	ACY72382.1|GH5	cellulase, putative
AG1IA_07879	BAA01024.1|GT2	glycosyltransferase family 2 protein
AG1IA_06039	CAD89674.1|CBM18	copper radical oxidase
AG1IA_07832	CAH00219.1|GT57	glucosyltransferase
AG1IA_01991	CAP68427.1|CBM1	cellobiose dehydrogenase
AG1IA_02003	CAP98759.1|GH3	beta-glucosidase, putative
AG1IA_08832	CAQ16208.1|GH61	glycoside hydrolase family 61 protein
AG1IA_06472	CAW30743.1|GH35	glycoside hydrolase family 35 protein
AG1IA_02936	CAZ65735.1|GH16	glycosyltransferase family 16 protein
AG1IA_05579	EAA65371.1|GT22	hypothetical HRQ family protein 1
AG1IA_05767	NP_442437.1|CE10	peptidase
AG1IA_06567	NP_598742.1|GT22	asparagine-linked glycosylation 9 protein isoform a
AG1IA_05285	XP_364493.1|GH5	glucanase
SecretedGene
AG1IA_07698
AG1IA_08671
AG1IA_00114
AG1IA_00190
AG1IA_00549
AG1IA_00615	cysteine rich (8 cysteine)
AG1IA_00935
AG1IA_01088
AG1IA_01626
AG1IA_01858
AG1IA_01991
AG1IA_02003
AG1IA_02218
AG1IA_02260
AG1IA_02306
AG1IA_02511
AG1IA_02523
AG1IA_02876
AG1IA_02916
AG1IA_03051
AG1IA_03217
AG1IA_04043
AG1IA_04277
AG1IA_04664
AG1IA_04672
AG1IA_04833
AG1IA_05042
AG1IA_05048
AG1IA_05196
AG1IA_05385
AG1IA_06169
AG1IA_06741
AG1IA_06837
AG1IA_06954
AG1IA_07200
AG1IA_07253
AG1IA_07490	cysteine rich (11 cysteine)
AG1IA_07735
AG1IA_07934
AG1IA_08002
AG1IA_08025
AG1IA_08035
AG1IA_08659
AG1IA_08717
AG1IA_08836
AG1IA_08946
AG1IA_09061	cysteine rich (3 cysteine)
AG1IA_09421
AG1IA_09510
AG1IA_09601
AG1IA_09670	cysteine rich (3 cysteine)
AG1IA_09682
AG1IA_09901
AG1IA_10146
PHIs
Query_id	Subject_id	Subject_annotation
AG1IA_05348	PHI:377|SIDA|AAT84594|TX:5085	Aspergillus fumigatus|Loss of pathogenicity
AG1IA_01623	PHI:1006|HMR1|Not	Available|TX:5518 Fusarium graminearum|Reduced virulence
AG1IA_02027	PHI:1029|bcpme2|CAD21438|TX:40559	Botrytis cinerea|Unaffected pathogenicity
AG1IA_08015	PHI:543|BCATRD|CAC41639|TX:40559	Botrytis cinerea|Unaffected pathogenicity
AG1IA_02109	PHI:267|MLT1|AAD51594|TX:5476	Candida albicans|Reduced virulence
AG1IA_00169	PHI:378|SIT4|EAK91146|TX:5476	Candida albicans|Reduced virulence
AG1IA_00907	PHI:306|KEX2|AAB80929|TX:5476	Candida albicans|Reduced virulence
AG1IA_01699	PHI:399|PMT4|EAK95207|TX:5476	Candida albicans|Reduced virulence
AG1IA_03327	PHI:267|MLT1|AAD51594|TX:5476	Candida albicans|Reduced virulence
AG1IA_04715	PHI:373|PLD1|EAK93902|TX:5476	Candida albicans|Reduced virulence
AG1IA_03127	PHI:199|AOX1|AAF82788|TX:5499	Cladosporium fulvum|Reduced virulence
AG1IA_05361	PHI:97|TOXC|AAC62818|TX:5017	Cochliobolus carbonum|Reduced virulence
AG1IA_00165	PHI:216|HDC1|AAK35180|TX:5017	Cochliobolus carbonum|Reduced virulence
AG1IA_04366	PHI:1055|CgCHSIII|AAL23718|TX:31870	Colletotrichum graminicola|Unaffected pathogenicity
AG1IA_01447	PHI:672|CAS1|AAL35099|TX:192011	Cryptococcus neoformans|Increased virulence (Hypervirulence)
AG1IA_06941	PHI:372|PKR1|AAG30146|TX:5207	Cryptococcus neoformans|Increased virulence (Hypervirulence)
AG1IA_08163	PHI:675|ROM2|AAW45289|TX:192011	Cryptococcus neoformans|Increased virulence (Hypervirulence)
AG1IA_00294	PHI:14|ADE2|AAB09711|TX:5207	Cryptococcus neoformans|Loss of pathogenicity
AG1IA_04172	PHI:218|IPC1|AAD28749|TX:5207	Cryptococcus neoformans|Reduced virulence
AG1IA_06269	PHI:220|MAN1|AAG10203|TX:5207	Cryptococcus neoformans|Reduced virulence
AG1IA_08267	PHI:286|CLC-A|AAO73005|TX:5207	Cryptococcus neoformans|Reduced virulence
AG1IA_03081	PHI:397|LAC2|AAV64894|TX:5207	Cryptococcus neoformans|Unaffected pathogenicity
AG1IA_01120	PHI:261|ICL1|AAM89498|TX:5022	Leptosphaeria maculans|Reduced virulence
AG1IA_05617	PHI:1064|TPS1|AAN46744|TX:148305	Magnaporthe grisea|Loss of pathogenicity
AG1IA_06402	PHI:1018|ABC3|AAZ81480|TX:148305	Magnaporthe grisea|Loss of pathogenicity
AG1IA_02916	PHI:785|MGG_04128|EDJ99431|TX:148305	Magnaporthe grisea|Reduced virulence
AG1IA_05320	PHI:821|tub2|AAP40265|TX:38448	Monilinia fructicola|Resistant to chemical
AG1IA_06039	PHI:352|GLO1|CAD79488|TX:5270	Ustilago maydis|Loss of pathogenicity
AG1IA_09335	PHI:352|GLO1|CAD79488|TX:5270	Ustilago maydis|Loss of pathogenicity
AG1IA_07549	PHI:98|umCHS5|AAB84284|TX:5270	Ustilago maydis|Reduced virulence
AG1IA_00935	PHI:465|KIN2|AAB63337|TX:5270	Ustilago maydis|Reduced virulence
AG1IA_02602	PHI:158|UKC1|AAC09291|TX:5270	Ustilago maydis|Reduced virulence
AG1IA_04098	PHI:151|KPP2|AAF15528|TX:5270	Ustilago maydis|Reduced virulence
AG1IA_04828	PHI:338|CLB2|AAP94020|TX:5270	Ustilago maydis|Reduced virulence
AG1IA_07339	PHI:389|Umchs6|AAB84285|TX:5270	Ustilago maydis|Reduced virulence
AG1IA_07728	PHI:319|SQL2|AAO19638|TX:5270	Ustilago maydis|Reduced virulence
AG1IA_07879	PHI:236|WdCHS2|AAC34496|TX:5970	Wangiella (Exophiala) dermatitidis|Reduced virulence

## Sheet: Table S5
Table S5. GO analysis of target genes in R. solani AG1-IA.
Gene ID	Counts	GO Term	GO Description	P-value
AG1IA_01167	1	GO:0046085	adenosine metabolic process;P	0.0762427
AG1IA_00151	1	GO:0032559	adenyl ribonucleotide binding;F	0.09552
AG1IA_00165	1	GO:0032559	adenyl ribonucleotide binding;F	0.09552
AG1IA_00849	1	GO:0032559	adenyl ribonucleotide binding;F	0.09552
AG1IA_02746	1	GO:0032559	adenyl ribonucleotide binding;F	0.09552
AG1IA_02759	1	GO:0032559	adenyl ribonucleotide binding;F	0.09552
AG1IA_03280	1	GO:0032559	adenyl ribonucleotide binding;F	0.09552
AG1IA_02746	1	GO:0004812	aminoacyl-tRNA ligase activity;F	0.04588
AG1IA_03405	1	GO:0004812	aminoacyl-tRNA ligase activity;F	0.04588
AG1IA_00151	1	GO:0048856	anatomical structure development;P	0.99799
AG1IA_03183	1	GO:0030119	AP-type membrane coat adaptor complex;C	0.99932
AG1IA_02746	1	GO:0015986	ATP synthesis coupled proton transport;P	0.02203
AG1IA_02746	1	GO:0015662	ATPase activity, coupled to transmembrane movement of ions, phosphorylative mechanism;F	0.75962
AG1IA_03327	1	GO:0042625	ATPase activity, coupled to transmembrane movement of ions;F	0.09124
AG1IA_00400	1	GO:0005488	binding;F	0.03468
AG1IA_00460	1	GO:0005488	binding;F	0.03468
AG1IA_00858	1	GO:0005488	binding;F	0.03468
AG1IA_01507	1	GO:0005488	binding;F	0.03468
AG1IA_01873	1	GO:0005488	binding;F	0.03468
AG1IA_01970	1	GO:0005488	binding;F	0.03468
AG1IA_02746	1	GO:0005488	binding;F	0.03468
AG1IA_02669	1	GO:0005975	carbohydrate metabolic process;P	0.01601
AG1IA_02669	1	GO:0019203	carbohydrate phosphatase activity;F	0.43827
AG1IA_02073	1	GO:0016830	carbon-carbon lyase activity;F	0.09552
AG1IA_00151	1	GO:0003824	catalytic activity;F	0.09999
AG1IA_00294	1	GO:0003824	catalytic activity;F	0.09999
AG1IA_01991	1	GO:0003824	catalytic activity;F	0.09999
AG1IA_03444	1	GO:0003824	catalytic activity;F	0.09999
AG1IA_00151	1	GO:0043169	cation binding;F	0.0982
AG1IA_02746	1	GO:0019829	cation-transporting ATPase activity;F	0.08586
AG1IA_00544	1	GO:0022402	cell cycle process;P	0.10578
AG1IA_00935	1	GO:0007049	cell cycle;P	0.03819
AG1IA_01623	2	GO:0044464	cell part;C	0.2105
AG1IA_00251	1	GO:0044464	cell part;C	0.2105
AG1IA_02669	1	GO:0044464	cell part;C	0.2105
AG1IA_02759	1	GO:0044464	cell part;C	0.2105
AG1IA_03366	1	GO:0044464	cell part;C	0.2105
AG1IA_03081	1	GO:0008652	cellular amino acid biosynthetic process;P	0.3485
AG1IA_00165	1	GO:0006520	cellular amino acid metabolic process;P	0.1752
AG1IA_02746	1	GO:0071841	cellular component organization or biogenesis at cellular level;P	0.22034
AG1IA_01442	1	GO:0044260	cellular macromolecule metabolic process;P	0.00929
AG1IA_00283	1	GO:0044237	cellular metabolic process;P	0.08271
AG1IA_00376	1	GO:0044237	cellular metabolic process;P	0.08271
AG1IA_03051	1	GO:0044237	cellular metabolic process;P	0.08271
AG1IA_00266	2	GO:0009987	cellular process;P	0.04401
AG1IA_02408	2	GO:0009987	cellular process;P	0.04401
AG1IA_00511	1	GO:0009987	cellular process;P	0.04401
AG1IA_03183	1	GO:0009987	cellular process;P	0.04401
AG1IA_03366	1	GO:0009987	cellular process;P	0.04401
AG1IA_00165	1	GO:0044267	cellular protein metabolic process;P	0.09518
AG1IA_00957	1	GO:0044267	cellular protein metabolic process;P	0.09518
AG1IA_01991	1	GO:0044267	cellular protein metabolic process;P	0.09518
AG1IA_02855	1	GO:0044267	cellular protein metabolic process;P	0.09518
AG1IA_01626	1	GO:0006325	chromatin organization;P	0.8716
AG1IA_00935	1	GO:0030702	chromatin silencing at centromere;P	0.99932
AG1IA_01678	1	GO:0006342	chromatin silencing;P	0.99799
AG1IA_01001	1	GO:0051276	chromosome organization;P	0.60406
AG1IA_00935	1	GO:0007059	chromosome segregation;P	0.95521
AG1IA_00858	1	GO:0000775	chromosome, centromeric region;C	0.79524
AG1IA_00858	1	GO:0000781	chromosome, telomeric region;C	0.66205
AG1IA_03183	1	GO:0005905	coated pit;C	0.99799
AG1IA_03132	1	GO:0050662	coenzyme binding;F	0.99972
AG1IA_03630	1	GO:0019238	cyclohydrolase activity;F	0.38196
AG1IA_00523	1	GO:0005737	cytoplasm;C	0.03155
AG1IA_00935	1	GO:0005737	cytoplasm;C	0.03155
AG1IA_03051	1	GO:0005737	cytoplasm;C	0.03155
AG1IA_00287	1	GO:0044444	cytoplasmic part;C	0.09999
AG1IA_00294	1	GO:0044444	cytoplasmic part;C	0.09999
AG1IA_00376	1	GO:0044444	cytoplasmic part;C	0.09999
AG1IA_00592	1	GO:0044444	cytoplasmic part;C	0.09999
AG1IA_01707	1	GO:0044444	cytoplasmic part;C	0.09999
AG1IA_02113	1	GO:0044444	cytoplasmic part;C	0.09999
AG1IA_03183	1	GO:0044444	cytoplasmic part;C	0.09999
AG1IA_00608	1	GO:0031410	cytoplasmic vesicle;C	0.91243
AG1IA_00462	1	GO:0032502	developmental process;P	0.99932
AG1IA_02602	1	GO:0003677	DNA binding;F	0.00768
AG1IA_01141	1	GO:0006259	DNA metabolic process;P	0.52705
AG1IA_02073	1	GO:0006259	DNA metabolic process;P	0.52705
AG1IA_02113	1	GO:0004175	endopeptidase activity;F	0.30372
AG1IA_02527	1	GO:0004175	endopeptidase activity;F	0.30372
AG1IA_02373	1	GO:0005793	endoplasmic reticulum-Golgi intermediate compartment;C	0.41864
AG1IA_02746	1	GO:0015988	energy coupled proton transport, against electrochemical gradient;P	0.41864
AG1IA_02466	1	GO:0030134	ER to Golgi transport vesicle;C	0.83253
AG1IA_00151	1	GO:0008238	exopeptidase activity;F	0.75962
AG1IA_00169	1	GO:0010467	gene expression;P	0.02901
AG1IA_00460	1	GO:0010467	gene expression;P	0.02901
AG1IA_00562	1	GO:0010467	gene expression;P	0.02901
AG1IA_00251	1	GO:0032561	guanyl ribonucleotide binding;F	0.34907
AG1IA_00511	1	GO:0032561	guanyl ribonucleotide binding;F	0.34907
AG1IA_02122	1	GO:0043189	H4/H2A histone acetyltransferase complex;C	0.99932
AG1IA_00664	1	GO:0019318	hexose metabolic process;P	0.18504
AG1IA_00758	1	GO:0019318	hexose metabolic process;P	0.18504
AG1IA_00758	1	GO:0019318	hexose metabolic process;P	0.18504
AG1IA_03486	1	GO:0006547	histidine metabolic process;P	0.99799
AG1IA_02709	1	GO:0015078	hydrogen ion transmembrane transporter activity;F	0.18342
AG1IA_03366	1	GO:0016817	hydrolase activity, acting on acid anhydrides;F	0.87157
AG1IA_00114	1	GO:0016812	hydrolase activity, acting on carbon-nitrogen (but not peptide) bonds, in cyclic amides;F	0.87157
AG1IA_00608	1	GO:0016798	hydrolase activity, acting on glycosyl bonds;F	0.19389
AG1IA_00026	1	GO:0016787	hydrolase activity;F	0.00708
AG1IA_00562	1	GO:0016787	hydrolase activity;F	0.00708
AG1IA_00608	1	GO:0016787	hydrolase activity;F	0.00708
AG1IA_01120	1	GO:0016787	hydrolase activity;F	0.00708
AG1IA_01870	1	GO:0016787	hydrolase activity;F	0.00708
AG1IA_03630	1	GO:0016787	hydrolase activity;F	0.00708
AG1IA_00376	1	GO:0051766	inositol trisphosphate kinase activity;F	0.87157
AG1IA_00287	1	GO:0043231	intracellular membrane-bounded organelle;C	0.0999
AG1IA_00376	1	GO:0043231	intracellular membrane-bounded organelle;C	0.0999
AG1IA_00592	1	GO:0043231	intracellular membrane-bounded organelle;C	0.0999
AG1IA_01120	1	GO:0043231	intracellular membrane-bounded organelle;C	0.0999
AG1IA_02113	1	GO:0043231	intracellular membrane-bounded organelle;C	0.0999
AG1IA_02527	1	GO:0043231	intracellular membrane-bounded organelle;C	0.0999
AG1IA_03183	1	GO:0043231	intracellular membrane-bounded organelle;C	0.0999
AG1IA_03366	1	GO:0043231	intracellular membrane-bounded organelle;C	0.0999
AG1IA_03444	1	GO:0043231	intracellular membrane-bounded organelle;C	0.0999
AG1IA_01623	2	GO:0044424	intracellular part;C	0.08972
AG1IA_00165	1	GO:0044424	intracellular part;C	0.08972
AG1IA_00849	1	GO:0044424	intracellular part;C	0.08972
AG1IA_01141	1	GO:0044424	intracellular part;C	0.08972
AG1IA_01873	1	GO:0044424	intracellular part;C	0.08972
AG1IA_02240	1	GO:0044424	intracellular part;C	0.08972
AG1IA_02669	1	GO:0044424	intracellular part;C	0.08972
AG1IA_02876	1	GO:0044424	intracellular part;C	0.08972
AG1IA_03444	1	GO:0044424	intracellular part;C	0.08972
AG1IA_00165	1	GO:0005622	intracellular;C	0.13232
AG1IA_00165	1	GO:0031224	intrinsic to membrane;C	0.82468
AG1IA_02503	1	GO:0031224	intrinsic to membrane;C	0.82468
AG1IA_01970	1	GO:0016853	isomerase activity;F	0.93734
AG1IA_00376	1	GO:0016301	kinase activity;F	0.18397
AG1IA_01104	2	GO:0043170	macromolecule metabolic process;P	0.91243
AG1IA_00511	1	GO:0016020	membrane;C	0.00999
AG1IA_02240	1	GO:0016020	membrane;C	0.00999
AG1IA_03366	1	GO:0016020	membrane;C	0.00999
AG1IA_00251	1	GO:0008152	metabolic process;P	0.02925
AG1IA_00283	1	GO:0008152	metabolic process;P	0.02925
AG1IA_00294	1	GO:0008152	metabolic process;P	0.02925
AG1IA_00462	1	GO:0008152	metabolic process;P	0.02925
AG1IA_00592	1	GO:0008152	metabolic process;P	0.02925
AG1IA_00849	1	GO:0008152	metabolic process;P	0.02925
AG1IA_02899	1	GO:0008152	metabolic process;P	0.02925
AG1IA_03444	1	GO:0008152	metabolic process;P	0.02925
AG1IA_03486	1	GO:0008152	metabolic process;P	0.02925
AG1IA_00462	1	GO:0046872	metal ion binding;F	0.76309
AG1IA_00608	1	GO:0046872	metal ion binding;F	0.76309
AG1IA_02356	1	GO:0046872	metal ion binding;F	0.76309
AG1IA_03081	1	GO:0046872	metal ion binding;F	0.76309
AG1IA_00251	1	GO:0008168	methyltransferase activity;F	0.04803
AG1IA_00223	1	GO:0015630	microtubule cytoskeleton;C	0.95521
AG1IA_00223	1	GO:0007017	microtubule-based process;P	0.43827
AG1IA_00165	1	GO:0031966	mitochondrial membrane;C	0.83253
AG1IA_02669	1	GO:0000275	mitochondrial proton-transporting ATP synthase complex, catalytic core F(1);C	0.95521
AG1IA_02709	1	GO:0006839	mitochondrial transport;P	0.99932
AG1IA_00511	1	GO:0005739	mitochondrion;C	0.34542
AG1IA_02746	1	GO:0005739	mitochondrion;C	0.34542
AG1IA_02527	1	GO:0019941	modification-dependent protein catabolic process;P	0.99799
AG1IA_00223	1	GO:0003774	motor activity;F	0.97608
AG1IA_01707	1	GO:0017136	NAD-dependent histone deacetylase activity;F	0.45883
AG1IA_02746	1	GO:0043628	ncRNA 3'-end processing;P	0.349074
AG1IA_02746	1	GO:0034661	ncRNA catabolic process;P	0.364849
AG1IA_00562	1	GO:0010948	negative regulation of cell cycle process;P	0.364849
AG1IA_00907	1	GO:0005720	nuclear heterochromatin;C	0.83253
AG1IA_00026	1	GO:0031981	nuclear lumen;C	0.79524
AG1IA_00275	1	GO:0031981	nuclear lumen;C	0.79524
AG1IA_00376	1	GO:0031981	nuclear lumen;C	0.79524
AG1IA_00376	1	GO:0004518	nuclease activity;F	0.10578
AG1IA_01120	1	GO:0003676	nucleic acid binding;F	0.7807
AG1IA_02319	1	GO:0009132	nucleoside diphosphate metabolic process;P	0.79172
AG1IA_01104	2	GO:0017111	nucleoside-triphosphatase activity;F	0.21255
AG1IA_02936	3	GO:0000166	nucleotide binding;F	0.01399
AG1IA_00664	1	GO:0000166	nucleotide binding;F	0.01399
AG1IA_00664	1	GO:0000166	nucleotide binding;F	0.01399
AG1IA_00758	1	GO:0000166	nucleotide binding;F	0.01399
AG1IA_01167	1	GO:0000166	nucleotide binding;F	0.01399
AG1IA_02746	1	GO:0000166	nucleotide binding;F	0.01399
AG1IA_03366	1	GO:0000166	nucleotide binding;F	0.01399
AG1IA_03486	1	GO:0000166	nucleotide binding;F	0.01399
AG1IA_02746	1	GO:0005634	nucleus;C	0.10153
AG1IA_02466	1	GO:0031090	organelle membrane;C	0.95521
AG1IA_02319	1	GO:0016728	oxidoreductase activity, acting on CH or CH2 groups, disulfide as acceptor;F	0.22034
AG1IA_00462	1	GO:0016616	oxidoreductase activity, acting on the CH-OH group of donors, NAD or NADP as acceptor;F	0.08805
AG1IA_00664	1	GO:0016616	oxidoreductase activity, acting on the CH-OH group of donors, NAD or NADP as acceptor;F	0.08805
AG1IA_00664	1	GO:0016616	oxidoreductase activity, acting on the CH-OH group of donors, NAD or NADP as acceptor;F	0.08805
AG1IA_00758	1	GO:0016616	oxidoreductase activity, acting on the CH-OH group of donors, NAD or NADP as acceptor;F	0.08805
AG1IA_03500	1	GO:0016616	oxidoreductase activity, acting on the CH-OH group of donors, NAD or NADP as acceptor;F	0.08805
AG1IA_00283	1	GO:0016491	oxidoreductase activity;F	0.50288
AG1IA_01623	2	GO:0070011	peptidase activity, acting on L-amino acid peptides;F	0.69309
AG1IA_02868	2	GO:0070011	peptidase activity, acting on L-amino acid peptides;F	0.69309
AG1IA_02206	1	GO:0019212	phosphatase inhibitor activity;F	0.29248
AG1IA_00294	1	GO:0006796	phosphate metabolic process;P	0.13514
AG1IA_03366	1	GO:0015914	phospholipid transport;P	0.577
AG1IA_02746	1	GO:0043633	polyadenylation-dependent RNA catabolic process;P	0.99932
AG1IA_01104	2	GO:0044238	primary metabolic process;P	0.93582
AG1IA_01382	1	GO:0044238	primary metabolic process;P	0.93582
AG1IA_02113	1	GO:0000502	proteasome complex;C	0.60406
AG1IA_02527	1	GO:0005839	proteasome core complex;C	0.55116
AG1IA_00165	1	GO:0005515	protein binding;F	0.00995
AG1IA_02746	1	GO:0005515	protein binding;F	0.00995
AG1IA_02759	1	GO:0005515	protein binding;F	0.00995
AG1IA_03366	1	GO:0005515	protein binding;F	0.00995
AG1IA_02408	2	GO:0043234	protein complex;C	0.80829
AG1IA_01699	1	GO:0006476	protein deacetylation;P	0.824675
AG1IA_00797	1	GO:0032446	protein modification by small protein conjugation;P	0.83253
AG1IA_01357	1	GO:0004674	protein serine/threonine kinase activity;F	0.99998
AG1IA_01104	2	GO:0015031	protein transport;P	0.06286
AG1IA_03183	1	GO:0015031	protein transport;P	0.06286
AG1IA_03280	1	GO:0009206	purine ribonucleoside triphosphate biosynthetic process;P	0.91243
AG1IA_02709	1	GO:0009207	purine ribonucleoside triphosphate catabolic process;P	0.91243
AG1IA_00114	1	GO:0006206	pyrimidine base metabolic process;P	0.87469
AG1IA_03486	1	GO:0016462	pyrophosphatase activity;F	0.87157
AG1IA_03486	1	GO:0004738	pyruvate dehydrogenase activity;F	0.95521
AG1IA_02180	1	GO:0010921	regulation of phosphatase activity;P	0.459748
AG1IA_01141	1	GO:0006448	regulation of translational elongation;P	0.48035
AG1IA_02899	1	GO:0050896	response to stimulus;P	0.3485
AG1IA_00782	1	GO:0006950	response to stress;P	0.62299
AG1IA_00251	1	GO:0030529	ribonucleoprotein complex;C	0.99004
AG1IA_00460	1	GO:0016070	RNA metabolic process;P	0.85666
AG1IA_00957	1	GO:0031332	RNAi effector complex;C	0.604064
AG1IA_02746	1	GO:0016072	rRNA metabolic process;P	0.622995
AG1IA_00511	1	GO:0032156	septin cytoskeleton;C	0.624818
AG1IA_02602	1	GO:0004871	signal transducer activity;F	0.01792
AG1IA_02180	1	GO:0007165	signal transduction;P	0.01853
AG1IA_02669	1	GO:0007165	signal transduction;P	0.01853
AG1IA_01758	1	GO:0070822	Sin3-type complex;C	0.95521
AG1IA_01120	1	GO:0003697	single-stranded DNA binding;F	0.87157
AG1IA_01442	1	GO:0000819	sister chromatid segregation;P	0.275681
AG1IA_00782	1	GO:0019787	small conjugating protein ligase activity;F	0.278442
AG1IA_00165	1	GO:0005198	structural molecule activity;F	0.39768
AG1IA_03366	1	GO:0022892	substrate-specific transporter activity;F	0.577
AG1IA_01680	1	GO:0006366	transcription from RNA polymerase II promoter;P	0.99855
AG1IA_02602	1	GO:0006351	transcription, DNA-dependent;P	0.97902
AG1IA_03081	1	GO:0016744	transferase activity, transferring aldehyde or ketonic groups;F	0.139295
AG1IA_02408	2	GO:0016740	transferase activity;F	0.05688
AG1IA_03427	2	GO:0016740	transferase activity;F	0.05688
AG1IA_00251	1	GO:0016740	transferase activity;F	0.05688
AG1IA_00283	1	GO:0016740	transferase activity;F	0.05688
AG1IA_02003	1	GO:0016740	transferase activity;F	0.05688
AG1IA_02240	1	GO:0016740	transferase activity;F	0.05688
AG1IA_02746	1	GO:0016740	transferase activity;F	0.05688
AG1IA_02916	1	GO:0016740	transferase activity;F	0.05688
AG1IA_03051	1	GO:0016740	transferase activity;F	0.05688
AG1IA_01120	1	GO:0046914	transition metal ion binding;F	0.75962
AG1IA_03630	1	GO:0046914	transition metal ion binding;F	0.75962
AG1IA_01623	2	GO:0006810	transport;P	0.57717
AG1IA_00114	1	GO:0006810	transport;P	0.57717
AG1IA_00511	1	GO:0006810	transport;P	0.57717
AG1IA_02746	1	GO:0006418	tRNA aminoacylation for protein translation;P	0.48035
AG1IA_03405	1	GO:0006418	tRNA aminoacylation for protein translation;P	0.48035
AG1IA_02113	1	GO:0006511	ubiquitin-dependent protein catabolic process;P	0.13929
AG1IA_03081	1	GO:0019842	vitamin binding;F	0.551155

## Sheet: Table S6
Table S6. milRNAs differentailly expressed between IA and IA-3d.
milR_name	IA expressed	IA standard（TPM）	IA-3d expressed	IA-3d standard（TPM）	log2(IA-3d/IA)	P-value
novel-milR-108	763	75.0223	61	21.3671	-1.81193	0
Rhi-milR-100-5p	110	10.8158	8	2.80224	-1.94849	0
Rhi-milR-10b	331	32.5457	610	213.671	2.71485	0
Rhi-milR-181a-5p	418	41.1	14	4.90392	-3.06713	0
Rhi-milR-199a-3p	132	12.979	9	3.15252	-2.0416	4.7e-05
Rhi-milR-222a-5p	10319	1014.62	873.5	305.969	-1.72948	0.008333
Rhi-milR-26a-5p	603	59.2902	57	19.966	-1.57025	0
Rhi-milR-27b-3p	156	15.3388	8	2.80224	-2.45253	0
Rhi-milR-3126-5p	3741	367.835	8	2.80224	-7.03634	0
Rhi-milR-4104-5p	3076	302.449	215	75.3102	-2.00577	0
Rhi-milR-4577	8959.5	880.946	8759	3068.1	1.80022	0
Rhi-milR-5045	11849	1165.06	17874	6260.9	2.42597	0
Rhi-milR-694	4201.5	413.114	4320	1513.21	1.873	0.04167
Rhi-milR-7237-3p	21864	2149.79	23660	8287.62	1.94677	0
Rhi-milR-8530-5p	6431	632.331	6840	2395.91	1.92183	0.000125
Rhi-milR-8536b-3p	5255.5	516.749	368.5	129.078	-2.00122	0
Rhi-milR-92a-3p	110	10.8158	8	2.80224	-1.94849	0.000211
Rhi-milR-9829-5p	3687.5	362.575	3303	1156.97	1.67401	0

## Sheet: Table S7
Table S7. Target genes in R. solani AG1-IA of VA-milRNAs .
milRNA_name	Target_accession	Expectation	UPE$	milRNA_start	milRNA_end	Target_start	Target_end	milRNA_aligned_fragment	Target_aligned_fragment	Inhibition	Target location	Multiplicity
novel-milR-108	AG1IA_04429	3	22.648	1	24	1031	1054	UGUGUUUGGUUACUUUGCUUGCAG	UUGGAGGUAAAGAAACUGAACACA	Cleavage	contig1042:823:5201:-	1
novel-milR-108	AG1IA_05042	3.5	16.93	1	24	737	760	UGUGUUUGGUUACUUUGCUUGCAG	CUGCAAUCAACGGAACCAAGCACA	Cleavage	contig1258:9179:11021:-	1
novel-milR-108	AG1IA_07449	4.5	16.701	1	24	3002	3025	UGUGUUUGGUUACUUUGCUUGCAG	UUGCAGGCAAAGUAAGUGGAUGUA	Translation	contig2134:1049:5778:+	1
novel-milR-108	AG1IA_04072	4.5	16.148	1	24	2060	2083	UGUGUUUGGUUACUUUGCUUGCAG	AUGCAAGGAAACUAACCCAACACC	Cleavage	contig977:9148:12213:-	1
Rhi-milR-100-5p	AG1IA_05081	3	16.601	1	22	1105	1126	AACCCGUAGAUCCGAACUUGUG	GAAAAGAUCGGGUCUGCGGGUG	Cleavage	contig1280:3819:6326:+	1
Rhi-milR-100-5p	AG1IA_04982	3.5	18.437	1	22	155	176	AACCCGUAGAUCCGAACUUGUG	GCCAAGUUCGGGUUUGUGCGUU	Cleavage	contig1227:8352:8703:-	1
Rhi-milR-100-5p	AG1IA_03145	4	18.046	1	22	178	199	AACCCGUAGAUCCGAACUUGUG	CCCGAGUUCGGAUCUCUAGGUU	Cleavage	contig706:4509:4782:+	1
Rhi-milR-100-5p	AG1IA_00223	5	16.671	1	22	954	975	AACCCGUAGAUCCGAACUUGUG	CACAGCUUCGGGUCUAUUGGUG	Cleavage	contig39:63576:65277:-	1
Rhi-milR-100-5p	AG1IA_06336	5	13.686	1	22	315	336	AACCCGUAGAUCCGAACUUGUG	CAUAACUUCGGGUUUAAGCGUU	Cleavage	contig1677:2692:3990:+	1
Rhi-milR-100-5p	AG1IA_00743	5	13.994	1	22	315	336	AACCCGUAGAUCCGAACUUGUG	CAUAACUUCGGGUUUAAGCGUU	Cleavage	contig127:3070:4369:+	1
Rhi-milR-10b	AG1IA_09380	2	20.353	1	22	1471	1492	ACCCUGUAGAACCGAAUUUGUG	CACAACUUUGGUUCUAUAGGGU	Cleavage	contig3231:4049:6539:-	1
Rhi-milR-10b	AG1IA_02822	3	14.812	1	22	211	232	ACCCUGUAGAACCGAAUUUGUG	UAUAGAUUCGAUUCUACAAGGU	Cleavage	contig603:13952:14405:+	1
Rhi-milR-10b	AG1IA_09112	3.5	14.142	1	22	220	240	ACCCUGUAGAACCGAAUUUGUG	CA-AGAUUCGUUUUUACAGGAU	Cleavage	contig3028:9918:15003:+	1
Rhi-milR-10b	AG1IA_08433	4	17.65	1	22	585	606	ACCCUGUAGAACCGAAUUUGUG	CAUAGCAUCGGUUCUACAUGGU	Cleavage	contig2587:3300:4949:-	1
Rhi-milR-181a-5p	AG1IA_06810	4	21.906	1	23	1121	1143	AACAUUCAACGCUGUCGGUGAGU	ACUCACGGAUAGUGUUGGAUAUU	Cleavage	contig1896:24764:27254:-	1
Rhi-milR-181a-5p	AG1IA_05225	4	13.547	1	23	642	666	AACAUUCAACGCUGUCGGUG--AGU	ACUUGCACUGAUAGUGCUGAACGUU	Translation	contig1348:137587:139223:+	1
Rhi-milR-199a-3p	AG1IA_03997	3.5	17.697	1	22	740	761	ACAGUAGUCUGCACAUUGGUUA	GCACCAAUGCGCAGGGUAUUGU	Cleavage	contig959:2467:4029:-	1
Rhi-milR-199a-3p	AG1IA_07714	4	14.613	1	22	2621	2642	ACAGUAGUCUGCACAUUGGUUA	CAACCAGUGAGCAGAAUACUGG	Cleavage	contig2224:17828:21860:+	1
Rhi-milR-199a-3p	AG1IA_09877	5	14.632	1	22	330	351	ACAGUAGUCUGCACAUUGGUUA	UGAUCAAUGUGUAAGCAGUUGU	Translation	contig4345:84:622:+	1
Rhi-milR-222a-5p	AG1IA_02608	1	13.19	2	26	5389	5413	CCUCAGUAGUCUAGUAGUAUGAUUC	GAAUCAUACUACUAGACCACUGAGG	Cleavage	| contig574:1:446:+	1
Rhi-milR-222a-5p	AG1IA_07993	3	23.667	2	26	3330	3353	CCUCAGUAGUCUAGUAGUAUGAUUC	AGAUC-UACUACUGACUUACUGAGG	Translation	| contig2318:4271:5271:-	1
Rhi-milR-26a-5p	AG1IA_04669	4	18.548	1	22	462	483	UUCAAGUAAUCCAGGAUAGGCU	AGCAUGUCUUGGAUUGCUAGAA	Cleavage	contig1085:30:2326:-	1
Rhi-milR-26a-5p	AG1IA_09061	4	15.695	1	22	119	140	UUCAAGUAAUCCAGGAUAGGCU	CGCCUGUCCUCGCUUGUUUGAG	Translation	contig2956:3400:3679:-	1
Rhi-milR-26a-5p	AG1IA_00028	4.5	21.649	1	22	572	593	UUCAAGUAAUCCAGGAUAGGCU	CGCGUAGCUUGGGAUACUUGAG	Translation	contig11:4961:6903:+	1
Rhi-milR-26a-5p	AG1IA_01568	5	18.816	1	22	889	910	UUCAAGUAAUCCAGGAUAGGCU	GGCCUAACAUGGAUUAUUUGUG	Cleavage	contig327:5126:6820:-	1
Rhi-milR-26a-5p	AG1IA_03327	5	16.762	1	22	2765	2786	UUCAAGUAAUCCAGGAUAGGCU	GGUCCAUUUUGCAUGACUUGAG	Translation	contig779:4241:9867:-	1
Rhi-milR-27b-3p	AG1IA_05348	3	14.826	1	21	747	767	UUCACAGUGGCUAAGUUCUGC	CAAGGACUUGGCCACUCUGAG	Cleavage	contig1369:33095:35875:-	1
Rhi-milR-27b-3p	AG1IA_09962	3	15.189	1	21	117	137	UUCACAGUGGCUAAGUUCUGC	GGAGGAGUUAGCCACCGUGAA	Cleavage	contig4575:37:536:-	1
Rhi-milR-27b-3p	AG1IA_00169	3.5	20.059	1	21	4989	5009	UUCACAGUGGCUAAGUUCUGC	UCACGACUUCGCUGCUGUGAA	Cleavage	contig35:36303:46459:+	1
Rhi-milR-27b-3p	AG1IA_00422	4	21.644	1	21	745	765	UUCACAGUGGCUAAGUUCUGC	GCAGAGAUUAGUCACUGGGGA	Cleavage	contig65:75902:77800:+	1
Rhi-milR-27b-3p	AG1IA_00664	4	17.251	1	21	547	567	UUCACAGUGGCUAAGUUCUGC	UCGGUACUUAGCCUUUGUGAG	Cleavage	contig106:5093:7046:-	1
Rhi-milR-27b-3p	AG1IA_05049	4.5	15.223	1	21	591	611	UUCACAGUGGCUAAGUUCUGC	GCAGCAUUUAGCCACUCUUAA	Cleavage	contig1261:3383:5879:-	1
Rhi-milR-27b-3p	AG1IA_03597	4.5	20.718	1	21	1152	1172	UUCACAGUGGCUAAGUUCUGC	GUCGAGCUUAGCCGCUAUGAU	Cleavage	contig846:6830:10531:+	1
Rhi-milR-27b-3p	AG1IA_04658	5	19.149	1	21	237	257	UUCACAGUGGCUAAGUUCUGC	AGAGACCAUGGCCGUUGUCAA	Cleavage	contig1082:28823:30689:+	1
Rhi-milR-27b-3p	AG1IA_00164	5	19.926	1	21	171	191	UUCACAGUGGCUAAGUUCUGC	AAAGAGCCAGGCCAUUGUGGU	Cleavage	contig35:18378:19755:-	1
Rhi-milR-3126-5p	AG1IA_02109	2.5	18.464	1	20	705	724	UGAGGGAAAGAUGAAAAGCA	CGCUUUCCAUCGUUCCUUCA	Translation	contig474:8630:14168:-	1
Rhi-milR-3126-5p	AG1IA_09399	3.5	13.618	1	20	3597	3616	UGAGGGAAAGAUGAAAAGCA	UGUUUUUGACUUUUCCUUCA	Translation	contig3258:7082:13290:+	1
Rhi-milR-3126-5p	AG1IA_04862	3.5	17.576	1	20	4415	4434	UGAGGGAAAGAUGAAAAGCA	UGCUUUUCUUCAUUUCCUUG	Translation	contig1133:2794:8416:+	1
Rhi-milR-3126-5p	AG1IA_05265	3.5	14.243	1	20	1402	1421	UGAGGGAAAGAUGAAAAGCA	AGCUUUUUAUCGUUUUCUCC	Translation	contig1358:2933:5279:+	1
Rhi-milR-3126-5p	AG1IA_09670	4	7.409	1	20	12	31	UGAGGGAAAGAUGAAAAGCA	UUUUUUUCAUCUUUCCCACC	Cleavage	contig3737:45:517:-	1
Rhi-milR-3126-5p	AG1IA_08659	4	10.599	1	20	68	87	UGAGGGAAAGAUGAAAAGCA	UGCUUUGUAUCUUUCAUUUA	Cleavage	contig2714:19392:19985:+	1
Rhi-milR-3126-5p	AG1IA_02855	5	8.278	1	20	3537	3556	UGAGGGAAAGAUGAAAAGCA	AUCUUUUUUUUUUUCUUUCU	Cleavage	contig605:50890:55870:-	1
Rhi-milR-4104-5p	AG1IA_06835	2.5	21.34	1	19	1121	1139	CGUGAAAUUGUUGAAAUGG	UCAUUUCGAUGAUUUCGCG	Cleavage	contig1898:39880:43907:-	1
Rhi-milR-4104-5p	AG1IA_07677	2.5	10.664	1	19	243	261	CGUGAAAUUGUUGAAAUGG	CCACUUCAACAAUUUCGCC	Cleavage	contig2204:4549:6685:-	1
Rhi-milR-4104-5p	AG1IA_04436	3	20.076	1	19	618	636	CGUGAAAUUGUUGAAAUGG	CCAUUUCAACAAUGUCGCC	Cleavage	contig1043:21708:26212:+	1
Rhi-milR-4104-5p	AG1IA_07607	3.5	19.007	1	19	1057	1075	CGUGAAAUUGUUGAAAUGG	UCGUUUGGACAGUUUCAUG	Cleavage	contig2188:1473:3518:+	1
Rhi-milR-4104-5p	AG1IA_07549	4	16.573	1	19	2679	2697	CGUGAAAUUGUUGAAAUGG	GCAUUUCGAUGAUUUCUCG	Cleavage	contig2170:65:2962:-	1
Rhi-milR-4104-5p	AG1IA_07253	4.5	19.944	1	19	995	1013	CGUGAAAUUGUUGAAAUGG	CCAUGUCGACAAUUUCGAA	Cleavage	contig2072:1828:4082:-	1
Rhi-milR-4577	AG1IA_05598	3.5	16.74	1	24	2208	2231	GGCGAGAGACCGAUAGCGAACAAG	GCUGCUCGGUAUCGGUCUCUCGGG	Cleavage	contig1440:52:2956:+	1
Rhi-milR-4577	AG1IA_03009	4	19.398	1	24	613	638	GGCGAGAGACCGAUAGCGAACA--AG	CUGGUGUUUGAUAUCGGUAUCUCGUU	Cleavage	contig670:14030:17136:+	1
Rhi-milR-4577	AG1IA_04670	4	13.6	1	23	1	23	GGCGAGAGACCGAUAGCGAACAA	AUGUCUGCUCUCGGUCUCUCUCC	Cleavage	contig1085:2579:4780:+	1
Rhi-milR-4577	AG1IA_10096	4.5	22.666	1	24	117	140	GGCGAGAGACCGAUAGCGAACAAG	CGUGUUUGCUAUCGGCCUUAUGCU	Translation	contig5017:201:732:-	1
Rhi-milR-5045	AG1IA_00711	3	18.711	1	19	614	632	GGGUAAAGGAUUGGCUCUA	UAGAGCUUAUCCUCUACCC	Cleavage	contig117:6888:8951:-	1
Rhi-milR-5045	AG1IA_08974	3	21.409	1	19	1952	1970	GGGUAAAGGAUUGGCUCUA	UACGGCAAAUUCUUUACCC	Cleavage	contig2908:13377:16409:+	1
Rhi-milR-5045	AG1IA_02685	3.5	17.374	1	19	417	435	GGGUAAAGGAUUGGCUCUA	GAGAGUGAGUCCUUUAUCC	Cleavage	contig584:54:735:-	1
Rhi-milR-5045	AG1IA_07207	4	12.027	1	19	60	78	GGGUAAAGGAUUGGCUCUA	GCGAGCCGAUCCUUUUCCC	Cleavage	contig2053:51623:53405:+	1
Rhi-milR-5045	AG1IA_06989	4	12.507	1	19	299	317	GGGUAAAGGAUUGGCUCUA	AAGAGCCGAUUCUUUUCCU	Cleavage	contig1972:12755:13547:-	1
Rhi-milR-5045	AG1IA_07198	4	20.445	1	19	1237	1255	GGGUAAAGGAUUGGCUCUA	AAGAGCCAGUCAUUUAUUC	Cleavage	contig2053:11733:14263:+	1
Rhi-milR-5045	AG1IA_03388	4	19.131	1	19	536	554	GGGUAAAGGAUUGGCUCUA	GGGAGCAAAUCGUUUACCC	Cleavage	contig788:28015:29198:+	1
Rhi-milR-5045	AG1IA_03875	4.5	21.911	1	19	261	279	GGGUAAAGGAUUGGCUCUA	UCUGGCCGAUCUUUUACCC	Cleavage	contig934:2627:6828:+	1
Rhi-milR-5045	AG1IA_03492	4.5	17.352	1	19	1371	1389	GGGUAAAGGAUUGGCUCUA	UGGAGCCAGUUCGUUGCCA	Cleavage	contig802:48930:52635:-	1
Rhi-milR-5045	AG1IA_08557	4.5	12.784	1	19	298	316	GGGUAAAGGAUUGGCUCUA	UCAAUCCAAUCUUUUACCC	Cleavage	contig2651:6:457:+	1
Rhi-milR-5045	AG1IA_02669	5	21.258	1	19	234	252	GGGUAAAGGAUUGGCUCUA	UGGUGCUGAUCCUGUACCA	Cleavage	contig581:57278:59778:+	1
Rhi-milR-694	AG1IA_07184	3	19.478	1	22	271	292	CUGAAAAUGUAUGGCGCUCAAG	AGCGAGCUCCGUACGUUUUUGG	Cleavage	contig2048:10303:13167:-	1
Rhi-milR-694	AG1IA_06041	3.5	20.885	1	22	180	201	CUGAAAAUGUAUGGCGCUCAAG	GUUGAGCGCGGGAGAUUUUCAG	Translation	contig1584:1487:2198:-	1
Rhi-milR-694	AG1IA_01120	4.5	21.065	1	22	882	903	CUGAAAAUGUAUGGCGCUCAAG	AUUGGUCGCUAUGCGUCUUCAG	Cleavage	contig264:8620:11494:-	1
Rhi-milR-694	AG1IA_06832	4.5	22.617	1	22	1232	1253	CUGAAAAUGUAUGGCGCUCAAG	CUGGGGUGUUGUACUUUUUCGG	Cleavage	contig1898:31548:35946:+	1
Rhi-milR-694	AG1IA_03827	5	15.45	1	22	1882	1903	CUGAAAAUGUAUGGCGCUCAAG	CUUGGGUUUGAUACACUUUCAG	Cleavage	contig918:2629:6267:-	1
Rhi-milR-7237-3p	AG1IA_00582	3.5	21.388	1	25	1435	1459	CACCCUGUUGAGCUUGACUCUAGUC	GAGGAGGGUGAGGCUCAACAGGCUG	Cleavage	contig88:14871:16819:-	1
Rhi-milR-7237-3p	AG1IA_06578	3.5	22.539	1	25	783	812	CACCCUGUUGAGCUUGACUC---UAG--UC	GAGUUUACCCGAGUCGAUCUUAGCAGGGUC	Cleavage	contig1784:9341:10835:+	1
Rhi-milR-7237-3p	AG1IA_02072	4	15.398	1	25	353	377	CACCCUGUUGAGCUUGACUCUAGUC	UAUUCGAGUCAGUUUUAACGGGGUU	Cleavage	contig470:2348:2952:-	1
Rhi-milR-7237-3p	AG1IA_04333	5	22.112	1	25	462	487	CACCCUGUUGAGCUUGACUC-UAGUC	GACUAUGCGUCACGUUCAACAGGGCC	Cleavage	contig1011:769:1812:+	1
Rhi-milR-7237-3p	AG1IA_04905	5	16.533	1	25	750	774	CACCCUGUUGAGCUUGACUCUAGUC	GAUUGGAAUUAAGGUCAACAGUGUC	Cleavage	contig1181:19:1805:-	1
Rhi-milR-8530-5p	AG1IA_02109	4.5	19.446	1	23	1135	1157	ACAGGUCUGUGAUGCCCUUAGAU	AUCGGAGAGUAUCGCAGGUCUGA	Cleavage	contig474:8630:14168:-	1
Rhi-milR-8530-5p	AG1IA_01891	5	17.728	1	23	483	505	ACAGGUCUGUGAUGCCCUUAGAU	GAACGAGGGUAUCGUAGGCCAGA	Cleavage	contig435:1005:4514:-	1
Rhi-milR-8530-5p	AG1IA_02166	5	14.444	1	23	101	123	ACAGGUCUGUGAUGCCCUUAGAU	AUUUGAGUGUAGUACAGACAUGU	Cleavage	contig480:3189:3478:+	1
Rhi-milR-8536b-3p	AG1IA_03015	3	20.859	1	21	563	583	CAUAUCUCACUCAUGUCACCA	ACGUGACAUUAGUGGGGUAUA	Cleavage	contig672:10574:11718:-	1
Rhi-milR-8536b-3p	AG1IA_07313	4	18.826	1	21	2736	2756	CAUAUCUCACUCAUGUCACCA	UGAUGAUAUGAGUGAUAUAUA	Cleavage	contig2106:2757:5834:-	1
Rhi-milR-8536b-3p	AG1IA_00024	4	20.838	1	21	885	905	CAUAUCUCACUCAUGUCACCA	UGGUGACAUCAGACGGAUAUG	Translation	contig9:1889:3606:+	1
Rhi-milR-8536b-3p	AG1IA_05617	4	15.919	1	21	1266	1286	CAUAUCUCACUCAUGUCACCA	AGGUUACAUGGGUCGGGUAUG	Cleavage	contig1444:15938:19474:-	1
Rhi-milR-8536b-3p	AG1IA_01162	4.5	20.986	1	21	57	77	CAUAUCUCACUCAUGUCACCA	UGGUGGCUUUAGUGGGAUGUU	Cleavage	contig271:33690:34135:+	1
Rhi-milR-8536b-3p	AG1IA_03996	4.5	18.637	1	21	553	573	CAUAUCUCACUCAUGUCACCA	UGGUGGCAUUGGCGAGAAAUG	Translation	contig957:19912:23804:+	1
Rhi-milR-92a-3p	AG1IA_07735	3.5	21.725	1	22	1136	1157	UAUUGCACUUGUCCCGGCCUGU	GCAGGCCGUCGCAGGUGCAAUG	Cleavage	contig2226:30:2768:+	1
Rhi-milR-92a-3p	AG1IA_00544	4	13.658	1	22	2946	2967	UAUUGCACUUGUCCCGGCCUGU	ACAGGAUGGGGCGAGUGUGAUG	Cleavage	contig84:16:9583:+	1
Rhi-milR-92a-3p	AG1IA_00858	4	22.637	1	22	804	825	UAUUGCACUUGUCCCGGCCUGU	CCAGAUUGGGUCGAGUGCAAUG	Cleavage	contig185:8748:10823:+	1
Rhi-milR-9829-5p	AG1IA_08701	3.5	15.51	1	21	1286	1306	UUCUUGGUGAGUCGGCAUGCC	AGCAUGUCAAUUUACCAGGGA	Cleavage	contig2763:9594:12983:-	1
Rhi-milR-9829-5p	AG1IA_04352	3.5	22.297	1	21	242	262	UUCUUGGUGAGUCGGCAUGCC	GGGAUCCCGACACACCGAGAA	Translation	contig1027:9862:12532:+	1
Rhi-milR-9829-5p	AG1IA_07578	4	18.824	1	21	7	27	UUCUUGGUGAGUCGGCAUGCC	GGUAUUCCGAUUCACCAUGAG	Cleavage	contig2185:110:1259:+	1
Rhi-milR-9829-5p	AG1IA_04709	4	22.862	1	21	455	475	UUCUUGGUGAGUCGGCAUGCC	GGCGUCGCGACUCGCCGAGGA	Cleavage	contig1091:2098:3139:-	1
Rhi-milR-9829-5p	AG1IA_04507	4.5	16.923	1	21	1850	1870	UUCUUGGUGAGUCGGCAUGCC	GGCAAGCCGACUCGCAUAGAA	Cleavage	contig1054:1706:5845:+	1

## Sheet: Table S8
Table S8. Function annotation of target genes in R. solani AG1-IA of VA-milRNAs.
Gene_ID	Function description
AG1IA_00024	hypothetical protein
AG1IA_00028	vacuolar sorting protein
AG1IA_00164	4HBT domain-containing protein
AG1IA_00169	DNA repair protein rad8
AG1IA_00169	PHI:378|SIT4|EAK91146|TX:5476	Candida albicans|Reduced virulence
AG1IA_00223	intracellular protein transport-related protein
AG1IA_00422	oligosaccharyl transferase alpha subunit
AG1IA_00544	RasGAP domain-containing protein
AG1IA_00582	hypothetical protein
AG1IA_00664	Na_H_Exchanger domain-containing protein
AG1IA_00711	hypothetical protein
AG1IA_00743	cytochrome P450 domain-containing protein	cytochrome P450 domain-containing protein
AG1IA_00858	adenylosuccinate lyase
AG1IA_01120	isocitrate lyase
AG1IA_01120	PHI:261|ICL1|AAM89498|TX:5022	Leptosphaeria maculans|Reduced virulence
AG1IA_01162	Con-6 domain-containing protein
AG1IA_01568	hypothetical protein
AG1IA_01891	WD-repeat protein, putative
AG1IA_02072	hypothetical protein
AG1IA_02109	multidrug resistance-associated ABC transporter	ABC transporter C family protein
AG1IA_02109	PHI:267|MLT1|AAD51594|TX:5476	Candida albicans|Reduced virulence
AG1IA_02166	hypothetical protein
AG1IA_02669	ATP-dependent RNA helicase DBP3
AG1IA_02685	hypothetical protein
AG1IA_02822	hypothetical protein
AG1IA_02855	cytoplasmic protein
AG1IA_03009	Jacalin domain-containing protein
AG1IA_03015	F-box-like domain-containing protein
AG1IA_03145	hypothetical protein
AG1IA_03327	cadmium ion transporter	ABC transporter C family protein
AG1IA_03327	PHI:267|MLT1|AAD51594|TX:5476	Candida albicans|Reduced virulence
AG1IA_03388	hypothetical protein
AG1IA_03492	hypothetical protein
AG1IA_03597	ABC_tran domain-containing protein	ABC transporter B family protein
AG1IA_03827	Asp domain-containing protein
AG1IA_03875	Kri1 domain-containing protein
AG1IA_03996	DUF221 domain-containing protein
AG1IA_03997	hypothetical protein
AG1IA_04072	cortical actin cytoskeleton protein asp1
AG1IA_04352	Aa_trans domain-containing protein
AG1IA_04429	stu1
AG1IA_04436	coatomer subunit alpha	SCF gene
AG1IA_04507	actin-associated protein	SCF gene
AG1IA_04658	CAP59_mtransfer domain-containing protein
AG1IA_04669	adh_short domain-containing protein
AG1IA_04670	L-arabinitol 4-dehydrogenase
AG1IA_04709	hypothetical protein
AG1IA_04862	1,3-beta-glucan synthase component GLS2	MAPK pathway; FKS1；CAZymes
AG1IA_04905	NADH oxidase
AG1IA_04982	hypothetical protein
AG1IA_05042	Asp domain-containing protein	TE genes; secreted genes
AG1IA_05049	Ras domain-containing protein
AG1IA_05081	AMP binding protein
AG1IA_05225	hypothetical protein
AG1IA_05265	hypothetical protein
AG1IA_05348	lysine/ornithine N-monooxygenase
AG1IA_05348	PHI:377|SIDA|AAT84594|TX:5085	Aspergillus fumigatus|Loss of pathogenicity
AG1IA_05598	Na_Ca_ex domain-containing protein
AG1IA_05617	alpha,alpha-trehalose-phosphate synthase TPS1 subunit
AG1IA_05617	PHI:1064|TPS1|AAN46744|TX:148305	Magnaporthe grisea|Loss of pathogenicity; CAZymes
AG1IA_06041	hypothetical protein
AG1IA_06336	cytochrome P450 domain-containing protein	cytochrome P450 domain-containing protein
AG1IA_06578	NIF domain-containing protein
AG1IA_06810	glutaryl-CoA dehydrogenase
AG1IA_06832	hypothetical protein
AG1IA_06835	leptomycin B resistance protein pmd1	ABC transporter B family protein
AG1IA_06989	hypothetical protein
AG1IA_07184	PI-PLC-X domain-containing protein
AG1IA_07198	WLM domain-containing protein
AG1IA_07207	dsrm domain-containing protein
AG1IA_07253	Peptidase_C1 domain-containing protein	secreted genes
AG1IA_07313	Pmp3 domain-containing protein
AG1IA_07449	DNA-directed RNA polymerase III subunit
AG1IA_07549	glycosyltransferase family 2 protein	CAZymes
AG1IA_07549	PHI:98|umCHS5|AAB84284|TX:5270	Ustilago maydis|Reduced virulence
AG1IA_07578	hypothetical protein
AG1IA_07607	IBR domain-containing protein
AG1IA_07677	cytochrome P450 monooxygenase pc-3	cytochrome P450 monooxygenase pc-3
AG1IA_07714	F-box-like domain-containing protein
AG1IA_07735	HMG_box domain-containing protein	secreted genes
AG1IA_08433	hypothetical protein
AG1IA_08557	hypothetical protein
AG1IA_08659	hypothetical protein	secreted genes
AG1IA_08701	Zn_clus domain-containing protein
AG1IA_08974	hypothetical protein
AG1IA_09061	hypothetical protein	secreted protein, cysteine rich (3 cysteine)
AG1IA_09112	pre-mRNA splicing factor ATP-dependent RNA helicase prp16
AG1IA_09380	AAA domain-containing protein
AG1IA_09399	26S proteasome subunit RPN2a	SCF gene
AG1IA_09670	hypothetical protein	secreted protein, cysteine rich (3 cysteine)
AG1IA_09877	hypothetical protein
AG1IA_09962	hypothetical protein
AG1IA_10096	ABC_membrane domain-containing protein
PHIs
Query_id	Subject_id	Subject_annotation
AG1IA_05348	PHI:377|SIDA|AAT84594|TX:5085	Aspergillus fumigatus|Loss of pathogenicity
AG1IA_02109	PHI:267|MLT1|AAD51594|TX:5476	Candida albicans|Reduced virulence
AG1IA_00169	PHI:378|SIT4|EAK91146|TX:5476	Candida albicans|Reduced virulence
AG1IA_03327	PHI:267|MLT1|AAD51594|TX:5476	Candida albicans|Reduced virulence
AG1IA_01120	PHI:261|ICL1|AAM89498|TX:5022	Leptosphaeria maculans|Reduced virulence
AG1IA_05617	PHI:1064|TPS1|AAN46744|TX:148305	Magnaporthe grisea|Loss of pathogenicity
AG1IA_07549	PHI:98|umCHS5|AAB84284|TX:5270	Ustilago maydis|Reduced virulence

## Sheet: Table S9
Table S9. GO annotation of target genes in R. solani AG1-IA of VA-milRNAs.
Gene ID	GO Term	GO Description	P-value
AG1IA_03327	GO:0042625	ATPase activity, coupled to transmembrane movement of ions;F	0.83805
AG1IA_00858	GO:0005488	binding;F	0.00181
AG1IA_02669	GO:0005975	carbohydrate metabolic process;P	0.01874
AG1IA_02669	GO:0019203	carbohydrate phosphatase activity;F	0.18662
AG1IA_00544	GO:0022402	cell cycle process;P	0.01716
AG1IA_02669	GO:0044464	cell part;C	0.04957
AG1IA_02855	GO:0044267	cellular protein metabolic process;P	0.17084
AG1IA_00858	GO:0000775	chromosome, centromeric region;C	0.64295
AG1IA_00858	GO:0000781	chromosome, telomeric region;C	0.04515
AG1IA_00169	GO:0010467	gene expression;P	0.03216
AG1IA_00664	GO:0019318	hexose metabolic process;P	0.49326
AG1IA_01120	GO:0016787	hydrolase activity;F	0.04064
AG1IA_01120	GO:0043231	intracellular membrane-bounded organelle;C	0.99801
AG1IA_02669	GO:0044424	intracellular part;C	0.55867
AG1IA_00223	GO:0015630	microtubule cytoskeleton;C	0.89113
AG1IA_00223	GO:0007017	microtubule-based process;P	0.31712
AG1IA_02669	GO:0000275	mitochondrial proton-transporting ATP synthase complex, catalytic core F(1);C	0.91546
AG1IA_00223	GO:0003774	motor activity;F	0.98417
AG1IA_01120	GO:0003676	nucleic acid binding;F	0.25527
AG1IA_00664	GO:0000166	nucleotide binding;F	0.73418
AG1IA_00664	GO:0000166	nucleotide binding;F	0.73418
AG1IA_00664	GO:0016616	oxidoreductase activity, acting on the CH-OH group of donors, NAD or NADP as acceptor;F	0.92419
AG1IA_00664	GO:0016616	oxidoreductase activity, acting on the CH-OH group of donors, NAD or NADP as acceptor;F	0.92419
AG1IA_02669	GO:0007165	signal transduction;P	0.05074
AG1IA_01120	GO:0003697	single-stranded DNA binding;F	0.07672
AG1IA_01120	GO:0046914	transition metal ion binding;F	0.91477

[truncated: 6 more sheets: Table S10, Table S11, Table S12, Table S13, Table S14, Table S15]
